# Supplementary material for: Sense-antisense gene-pairs in breast cancer and associated pathological pathways
Source: Oncotarget. 2015 Oct 28;6(39):42197–221. doi: 10.18632/oncotarget.6255 (PMC4747219; doi:10.18632/oncotarget.6255)
Supplement: Supplementary file 3 [file oncotarget-06-42197-s003.xlsx]

## Sheet: S1A
Supplementary Information
Sense-Antisense Gene-Pairs in Breast Cancer and Associated Pathological Pathways
Oleg Grinchuk, Efthimios Motakis, Surya Pavan Yenamandra, Piroon Jenjaroenpun, Ghim Siong Ow, Zhiqun Tang, Aliaksandr Yarmishyn, Anna V. Ivshina, Vladimir A. Kuznetsov
Supplementary Table S1A. Genes and Affymetrix probesets used for identification of correlated SAGPs .
* : "Conv." - convergent, "Div." - divergent and "Other" embedded.
334 SAGPs used as a screen input
Number of Pair	RefGeneID	Transcript coordinates, (hg18)	Gene symbol	Affy probset ID	Strand	Lab Number of a gene pair from the screen	GenePairingType*
1	NM_000098	chr1:53434688-53452457	CPT2	204263_s_at	+	1	Conv.
1	NM_000098	chr1:53434688-53452457	CPT2	204264_at	+	1	Conv.
1	NM_017887	chr1:53452359-53458877	C1orf123	203197_s_at	-	1	Conv.
2	NM_000116	chrX:153293070-153303257	TAZ	203977_at	+	2	Div.
2	NM_000116	chrX:153293070-153303257	TAZ	37278_at	+	2	Div.
2	NM_001009932	chrX:153282772-153293621	DNASE1L1	203912_s_at	-	2	Div.
3	NM_000120	chr1:224079624-224099885	EPHX1	202017_at	+	3	Conv.
3	NM_014698	chr1:224099855-224137043	TMEM63A	202699_s_at	-	3	Conv.
3	NM_014698	chr1:224099855-224137043	TMEM63A	202700_s_at	-	3	Conv.
3	NM_014698	chr1:224099855-224137043	TMEM63A	214833_at	-	3	Conv.
3	NM_014698	chr1:224099855-224137043	TMEM63A	215583_at	-	3	Conv.
4	NM_000179	chr2:47863724-47887596	MSH6	202911_at	+	4	Conv.
4	NM_000179	chr2:47863724-47887596	MSH6	211449_at	+	4	Conv.
4	NM_000179	chr2:47863724-47887596	MSH6	211450_s_at	+	4	Conv.
4	NM_025133	chr2:47887562-47969362	FBXO11	203255_at	-	4	Conv.
4	NM_025133	chr2:47887562-47969362	FBXO11	222119_s_at	-	4	Conv.
5	NM_000203	chr4:970784-988317	IDUA	205057_s_at	+	5	Other
5	NM_000203	chr4:970784-988317	IDUA	205059_s_at	+	5	Other
5	NM_022042	chr4:971444-977183	SLC26A1	205058_at	-	5	Other
5	NM_022042	chr4:971444-977183	SLC26A1	220733_at	-	5	Other
6	NM_000221	chr2:27163114-27177123	KHK	205175_s_at	+	6	Conv.
6	NM_000221	chr2:27163114-27177123	KHK	211028_s_at	+	6	Conv.
6	NM_006569	chr2:27176965-27195499	CGREF1	205937_at	-	6	Conv.
7	NM_000308	chr20:43952997-43960865	CTSA	200661_at	+	10	Conv.
7	NM_080749	chr20:43950673-43953308	NEURL2	230283_at	-	10	Div.
8	NM_000341	chr2:44356100-44401466	SLC3A1	205799_s_at	+	13	Conv.
8	NM_000341	chr2:44356100-44401466	SLC3A1	205800_at	+	13	Conv.
8	NM_006036	chr2:44398251-44441317	PREPL	212215_at	-	13	Conv.
8	NM_006036	chr2:44398251-44441317	PREPL	212216_at	-	13	Conv.
8	NM_006036	chr2:44398251-44441317	PREPL	212217_at	-	13	Conv.
9	NM_000521	chr5:74016724-74052869	HEXB	201944_at	+	20	Conv.
9	NM_032380	chr5:74052786-74098798	GFM2	225392_at	-	20	Conv.
10	NM_000553	chr8:31010319-31150819	WRN	205667_at	+	22	Div.
10	NM_001015508	chr8:30972862-31010773	PURG	235634_at	-	22	Div.
11	NM_000603	chr7:150319076-150342620	NOS3	205581_s_at	+	25	Conv.
11	NM_000603	chr7:150319076-150342620	NOS3	229093_at	+	25	Conv.
11	NM_173681	chr7:150340229-150352519	ATG9B	229252_at	-	25	Conv.
12	NM_000754	chr22:18309262-18337498	COMT	208817_at	+	27	Div.
12	NM_000754	chr22:18309262-18337498	COMT	208818_s_at	+	27	Div.
12	NM_006440	chr22:18243039-18309359	TXNRD2	210803_at	-	27	Div.
12	NM_006440	chr22:18243039-18309359	TXNRD2	211177_s_at	-	27	Div.
13	NM_000938	chr4:57539865-57592091	POLR2B	201803_at	+	29	Conv.
13	NM_001553	chr4:57592000-57671296	IGFBP7	201162_at	-	29	Conv.
13	NM_001553	chr4:57592000-57671296	IGFBP7	201163_s_at	-	29	Conv.
13	NM_001553	chr4:57592000-57671296	IGFBP7	213910_at	-	29	Conv.
14	NM_001001520	chr19:4423254-4453222	HDGFRP2	223252_at	+	37	Conv.
14	NM_001080400	chr19:4453191-4468716	PLIN4	228409_at	-	37	Conv.
15	NM_001001683	chr17:4581471-4583645	MED11	226958_s_at	+	40	Conv.
15	NM_022059	chr17:4583576-4589972	CXCL16	223454_at	-	40	Conv.
16	NM_001007467	chr22:30222260-30344534	SFI1	213431_x_at	+	50	Conv.
16	NM_001007467	chr22:30222260-30344534	SFI1	214402_s_at	+	50	Conv.
16	NM_001007467	chr22:30222260-30344534	SFI1	215699_x_at	+	50	Conv.
16	NM_001007467	chr22:30222260-30344534	SFI1	36545_s_at	+	50	Conv.
16	NM_014338	chr22:30344478-30356810	PISD	202392_s_at	-	50	Conv.
17	NM_001009894	chr12:86953398-86968068	C12orf29	213701_at	+	56	Conv.
17	NM_001009894	chr12:86953398-86968068	C12orf29	228378_at	+	56	Conv.
17	NM_025114	chr12:86966920-87060124	CEP290	205250_s_at	-	56	Conv.
17	NM_025114	chr12:86966920-87060124	CEP290	221683_s_at	-	56	Conv.
18	NM_001012506	chr3:56566223-56630888	CCDC66	228122_at	+	68	Conv.
18	NM_015224	chr3:56629199-56673114	C3orf63	209284_s_at	-	68	Conv.
18	NM_015224	chr3:56629199-56673114	C3orf63	209285_s_at	-	68	Conv.
19	NM_001008697	chr22:25217894-25238437	TFIP11	202750_s_at	-	71	Conv.
19	NM_001008697	chr22:25217894-25238437	TFIP11	202751_at	-	71	Conv.
19	NM_001013694	chr22:25209849-25217904	SRRD	213608_s_at	+	71	Conv.
20	NM_001014999	chr16:30112664-30116388	SLX1A	218317_x_at	+	83	Conv.
20	NM_001014999	chr16:30112664-30116388	SLX1A	222094_at	+	83	Conv.
20	NM_001014999	chr16:30112664-30116388	SLX1A	233334_x_at	+	83	Conv.
20	NM_001031827	chr16:30111756-30113128	BOLA2	209836_x_at	-	83	Conv.
20	NM_001031827	chr16:30111756-30113128	BOLA2	210396_s_at	-	83	Conv.
21	NM_001029863	chr6:169844181-169848327	C6orf120	221786_at	+	100	Conv.
21	NM_001029863	chr6:169844181-169848327	C6orf120	221787_at	+	100	Conv.
21	NM_018288	chr6:169845925-169866031	PHF10	219126_at	-	100	Conv.
22	NM_001024457	chr2:87836593-88066424	RGPD1	235597_s_at	-	114	Conv.
22	NM_001032392	chr2:87828724-87840109	PLGLB1	205871_at	+	114	Conv.
22	NM_001032392	chr2:87828724-87840109	PLGLB1	214415_at	+	114	Conv.
23	NM_001212	chr17:5276822-5283195	C1QBP	208910_s_at	-	116	Conv.
23	NM_001212	chr17:5276822-5283195	C1QBP	214214_s_at	-	116	Conv.
23	NM_001033002	chr17:5263684-5277064	RPAIN	216961_s_at	+	116	Conv.
23	NM_001033002	chr17:5263684-5277064	RPAIN	216962_at	+	116	Conv.
23	NM_001033002	chr17:5263684-5277064	RPAIN	228183_s_at	+	116	Conv.
24	NM_001033002	chr17:5263684-5277064	RPAIN	216961_s_at	+	118	Conv.
24	NM_001033002	chr17:5263684-5277064	RPAIN	216962_at	+	118	Conv.
24	NM_001033002	chr17:5263684-5277064	RPAIN	228183_s_at	+	118	Conv.
24	NM_002532	chr17:5230143-5263720	NUP88	202900_s_at	-	118	Div.
24	NM_002532	chr17:5230143-5263720	NUP88	214192_at	-	118	Div.
25	NM_001034194	chr4:122941921-122957626	EXOSC9	205061_s_at	+	121	Conv.
25	NM_001237	chr4:122957048-122964538	CCNA2	203418_at	-	121	Conv.
25	NM_001237	chr4:122957048-122964538	CCNA2	213226_at	-	121	Conv.
26	NM_001099415	chr7:74884000-74953504	POM121C	213360_s_at	-	127	Conv.
26	NM_001039575	chr7:74877582-74884001	NSUN5B	213670_x_at	+	127	Conv.
26	NM_001039575	chr7:74877582-74884001	NSUN5B	214100_x_at	+	127	Conv.
27	NM_001040157	chr4:175441402-175478057	KIAA1712	228334_x_at	+	134	Div.
27	NM_001040157	chr4:175441402-175478057	KIAA1712	231850_x_at	+	134	Div.
27	NM_012180	chr4:175394384-175441977	FBXO8	223240_at	-	134	Div.
28	NM_001044305	chr6:71434199-71628437	SMAP1	218137_s_at	+	158	Conv.
28	NM_080742	chr6:71627789-71723509	B3GAT2	234146_at	-	158	Conv.
29	NM_001045476	chr9:126655575-126659981	WDR38	243900_at	+	159	Conv.
29	NM_007209	chr9:126659978-126664061	RPL35	200002_at	-	159	Conv.
29	NM_007209	chr9:126659978-126664061	RPL35	200002_at	-	159	Conv.
30	NM_001048205	chr14:23711073-23719303	REC8	218599_at	+	160	Conv.
30	NM_024658	chr14:23719264-23727964	IPO4	218305_at	-	160	Conv.
31	NM_001076785	chr16:66855923-66893223	SLC7A6	203578_s_at	+	164	Conv.
31	NM_001076785	chr16:66855923-66893223	SLC7A6	203579_s_at	+	164	Conv.
31	NM_001076785	chr16:66855923-66893223	SLC7A6	203580_s_at	+	164	Conv.
31	NM_032178	chr16:66892018-66902369	SLC7A6OS	232057_at	-	164	Conv.
32	NM_001080437	chr2:241586927-241682316	SNED1	213488_at	+	175	Conv.
32	NM_001080437	chr2:241586927-241682316	SNED1	213493_at	+	175	Conv.
32	NM_182501	chr2:241683653-241690420	MTERFD2	214364_at	-	175	Conv.
32	NM_182501	chr2:241683653-241690420	MTERFD2	226486_at	-	175	Conv.
33	NM_001082538	chr12:109536214-109571318	TCTN1	218584_at	+	180	Conv.
33	NM_032369	chr12:109570873-109611329	HVCN1	226879_at	-	180	Conv.
34	NM_001083588	chr8:86276870-86314006	E2F5	221586_s_at	+	183	Conv.
34	NM_001099670	chr8:86313539-86319895	C8orf59	226165_at	-	183	Conv.
35	NM_001085372	chr11:62195701-62197738	C11orf83	229099_at	+	189	Div.
35	NM_024099	chr11:62186864-62195817	C11orf48	221637_s_at	-	189	Div.
36	NM_001085401	chr6:4024438-4075998	C6orf201	231642_at	+	190	Conv.
36	NM_006117	chr6:4060925-4080830	PECI	218025_s_at	-	190	Conv.
37	NM_001085429	chr7:138133278-138141309	TMEM213	239593_at	+	192	Div.
37	NM_020632	chr7:138041578-138133481	ATP6V0A4	220197_at	-	192	Div.
38	NM_001085451	chr3:101602726-101657860	LNP1	227181_at	+	193	Div.
38	NM_014820	chr3:101564996-101602915	TOMM70A	201512_s_at	-	193	Div.
38	NM_014820	chr3:101564996-101602915	TOMM70A	201519_at	-	193	Div.
39	NM_001098638	chr11:74137560-74231106	RNF169	226739_at	+	202	Conv.
39	NM_182969	chr11:74229602-74337880	XRRA1	230557_at	-	202	Conv.
39	NM_182969	chr11:74229602-74337880	XRRA1	237666_at	-	202	Conv.
40	NM_001100417	chr14:92743153-92765314	UBR7	218108_at	+	207	Div.
40	NM_032490	chr14:92738989-92743212	C14orf142	223273_at	-	207	Div.
41	NM_001172	chr14:67156331-67188189	ARG2	203945_at	+	243	Conv.
41	NM_001172	chr14:67156331-67188189	ARG2	203946_s_at	+	243	Conv.
41	NM_006370	chr14:67187618-67211355	VTI1B	209452_s_at	-	243	Conv.
42	NM_001281	chr19:41297727-41308689	TBCB	201804_x_at	+	244	Div.
42	NM_001281	chr19:41297727-41308689	TBCB	211759_x_at	+	244	Div.
42	NM_001281	chr19:41297727-41308689	TBCB	216194_s_at	+	244	Div.
42	NM_006233	chr19:41296450-41298046	POLR2I	212955_s_at	-	244	Div.
43	NM_001335	chr11:65403859-65407788	CTSW	214450_at	+	245	Conv.
43	NM_004214	chr11:65407786-65412586	FIBP	202041_s_at	-	245	Conv.
44	NM_001567	chr11:71613529-71627836	INPPL1	201598_s_at	+	249	Conv.
44	NM_005169	chr11:71627768-71632868	PHOX2A	214609_at	-	249	Conv.
45	NM_001654	chrX:47305459-47316264	ARAF	201895_at	+	250	Conv.
45	NM_006950	chrX:47316243-47364200	SYN1	221914_at	-	250	Other
46	NM_001677	chr1:167342570-167368584	ATP1B1	201242_s_at	+	251	Conv.
46	NM_001677	chr1:167342570-167368584	ATP1B1	201243_s_at	+	251	Conv.
46	NM_013330	chr1:167368392-167603810	NME7	219553_at	-	251	Conv.
46	NM_013330	chr1:167368392-167603810	NME7	227556_at	-	251	Conv.
47	NM_001688	chr1:111793265-111806048	ATP5F1	211755_s_at	+	254	Div.
47	NM_024102	chr1:111784034-111793353	WDR77	201420_s_at	-	254	Div.
47	NM_024102	chr1:111784034-111793353	WDR77	201421_s_at	-	254	Div.
48	NM_001774	chr19:54530488-54535673	CD37	204192_at	+	259	Conv.
48	NM_003598	chr19:54535666-54557526	TEAD2	226408_at	-	259	Conv.
48	NM_003598	chr19:54535666-54557526	TEAD2	238322_s_at	-	259	Conv.
48	NM_003598	chr19:54535666-54557526	TEAD2	238323_at	-	259	Conv.
48	NM_003598	chr19:54535666-54557526	TEAD2	243766_s_at	-	259	Conv.
49	NM_001853	chr20:60918858-60942956	COL9A3	204724_s_at	+	260	Conv.
49	NM_006602	chr20:60942911-60963560	TCFL5	204849_at	-	260	Conv.
50	NM_001967	chr3:187984054-187990379	EIF4A2	200912_s_at	+	262	Conv.
50	NM_002916	chr3:187990375-188006984	RFC4	204023_at	-	262	Conv.
51	NM_002006	chr4:123967312-124038840	FGF2	204421_s_at	+	266	Conv.
51	NM_002006	chr4:123967312-124038840	FGF2	204422_s_at	+	266	Conv.
51	NM_007083	chr4:124033248-124063209	NUDT6	230329_s_at	-	266	Conv.
52	NM_002143	chr1:33124684-33132834	HPCA	205454_at	+	272	Conv.
52	NM_033504	chr1:33132782-33139540	TMEM54	225536_at	-	272	Conv.
53	NM_002333	chr19:38377438-38391613	LRP3	204381_at	+	273	Conv.
53	NM_019849	chr19:38391409-38408596	SLC7A10	220868_s_at	-	273	Conv.
54	NM_001097620	chr7:1548396-1562592	TMEM184A	235817_at	-	274	Conv.
54	NM_002360	chr7:1536893-1549205	MAFK	206750_at	+	274	Conv.
54	NM_002360	chr7:1536893-1549205	MAFK	226206_at	+	274	Conv.
55	NM_002401	chr17:59053532-59127402	MAP3K3	203514_at	+	275	Conv.
55	NM_002401	chr17:59053532-59127402	MAP3K3	227131_at	+	275	Conv.
55	NM_030576	chr17:59126980-59131251	LIMD2	218600_at	-	275	Conv.
56	NM_002402	chr7:129919173-129933367	MEST	202016_at	+	276	Conv.
56	NM_012133	chr7:129933315-130004138	COPG2	223457_at	-	276	Conv.
57	NM_001039476	chr16:75803-128610	NPRL3	210672_s_at	-	277	Conv.
57	NM_001039476	chr16:75803-128610	NPRL3	214273_x_at	-	277	Conv.
57	NM_002434	chr16:68168-75843	MPG	203686_at	+	277	Conv.
58	NM_000791	chr5:79957800-79986556	DHFR	202532_s_at	-	280	Div.
58	NM_000791	chr5:79957800-79986556	DHFR	202533_s_at	-	280	Div.
58	NM_000791	chr5:79957800-79986556	DHFR	202534_x_at	-	280	Div.
58	NM_000791	chr5:79957800-79986556	DHFR	48808_at	-	280	Div.
58	NM_002439	chr5:79986049-80208390	MSH3	205887_x_at	+	280	Div.
58	NM_002439	chr5:79986049-80208390	MSH3	210947_s_at	+	280	Div.
58	NM_002439	chr5:79986049-80208390	MSH3	229662_at	+	280	Div.
59	NM_002566	chr19:10083196-10087064	P2RY11	214546_s_at	+	289	Conv.
59	NM_003755	chr19:10086689-10091599	EIF3G	208887_at	-	289	Conv.
60	NM_002755	chr15:64466264-64570936	MAP2K1	202670_at	+	300	Conv.
60	NM_006049	chr15:64569719-64577200	SNAPC5	213203_at	-	300	Conv.
60	NM_006049	chr15:64569719-64577200	SNAPC5	214592_s_at	-	300	Conv.
61	NM_002951	chr20:35240869-35303439	RPN2	208689_s_at	+	301	Div.
61	NM_002951	chr20:35240869-35303439	RPN2	213399_x_at	+	301	Div.
61	NM_002951	chr20:35240869-35303439	RPN2	213491_x_at	+	301	Div.
61	NM_152503	chr20:35163042-35241388	C20orf132	236618_at	-	301	Div.
62	NM_001013625	chr1:159601144-159604288	C1orf192	231077_at	-	302	Conv.
62	NM_003001	chr1:159550789-159601159	SDHC	202004_x_at	+	302	Conv.
62	NM_003001	chr1:159550789-159601159	SDHC	210131_x_at	+	302	Conv.
63	NM_003041	chr16:31401939-31409592	SLC5A2	207771_at	+	305	Conv.
63	NM_022744	chr16:31408313-31427207	C16orf58	217891_at	-	305	Conv.
63	NM_022744	chr16:31408313-31427207	C16orf58	222190_s_at	-	305	Conv.
64	NM_003127	chr9:130354657-130435765	SPTAN1	208611_s_at	+	307	Conv.
64	NM_003127	chr9:130354657-130435765	SPTAN1	214925_s_at	+	307	Conv.
64	NM_003127	chr9:130354657-130435765	SPTAN1	215235_at	+	307	Conv.
64	NM_003127	chr9:130354657-130435765	SPTAN1	241150_at	+	307	Conv.
64	NM_052844	chr9:130435760-130458950	WDR34	224715_at	-	307	Conv.
65	NM_003142	chr2:170363634-170376821	SSB	201138_s_at	+	309	Conv.
65	NM_003142	chr2:170363634-170376821	SSB	201139_s_at	+	309	Conv.
65	NM_014168	chr2:170376513-170389599	METTL5	220839_at	-	309	Conv.
65	NM_014168	chr2:170376513-170389599	METTL5	221570_s_at	-	309	Conv.
66	NM_003251	chr11:77452554-77457045	THRSP	229476_s_at	+	313	Other
66	NM_003251	chr11:77452554-77457045	THRSP	229477_at	+	313	Other
66	NM_004549	chr11:77457043-77468913	NDUFC2	218101_s_at	-	313	Other
66	NM_004549	chr11:77457043-77468913	NDUFC2	222521_x_at	-	313	Other
67	NM_003275	chr9:99303741-99403846	TMOD1	203661_s_at	+	314	Conv.
67	NM_003275	chr9:99303741-99403846	TMOD1	203662_s_at	+	314	Conv.
67	NM_139246	chr9:99402182-99435783	TSTD2	213161_at	-	314	Div.
68	NM_003298	chr3:14964239-15065784	NR2C2	206038_s_at	+	315	Conv.
68	NM_003298	chr3:14964239-15065784	NR2C2	225477_s_at	+	315	Conv.
68	NM_022497	chr3:15065022-15081820	MRPS25	224015_s_at	-	315	Conv.
68	NM_022497	chr3:15065022-15081820	MRPS25	224869_s_at	-	315	Conv.
68	NM_022497	chr3:15065022-15081820	MRPS25	224873_s_at	-	315	Conv.
69	NM_003461	chr7:142788481-142798327	ZYX	200808_s_at	+	316	Conv.
69	NM_005232	chr7:142798326-142816107	EPHA1	205977_s_at	-	316	Conv.
70	NM_003462	chr1:37795106-37805045	DNALI1	205186_at	+	318	Conv.
70	NM_003462	chr1:37795106-37805045	DNALI1	227081_at	+	318	Conv.
70	NM_013285	chr1:37804999-37834173	GNL2	201948_at	-	318	Conv.
71	NM_003498	chr16:11669789-11680516	SNN	218032_at	+	319	Conv.
71	NM_003498	chr16:11669789-11680516	SNN	218033_s_at	+	319	Conv.
71	NM_015914	chr16:11680443-11744149	TXNDC11	223325_at	-	319	Conv.
72	NM_003568	chr1:149221122-149234738	ANXA9	210085_s_at	+	321	Conv.
72	NM_003568	chr1:149221122-149234738	ANXA9	211712_s_at	+	321	Conv.
72	NM_018379	chr1:149235924-149247478	FAM63A	221856_s_at	-	321	Conv.
72	NM_018379	chr1:149235924-149247478	FAM63A	226062_x_at	-	321	Conv.
73	NM_003579	chr1:46485953-46516732	RAD54L	204558_at	+	322	Conv.
73	NM_006369	chr1:46516658-46541625	LRRC41	201932_at	-	322	Conv.
73	NM_006369	chr1:46516658-46541625	LRRC41	215765_at	-	322	Conv.
74	NM_003679	chr1:239762302-239825567	KMO	205306_x_at	+	324	Conv.
74	NM_003679	chr1:239762302-239825567	KMO	205307_s_at	+	324	Conv.
74	NM_003679	chr1:239762302-239825567	KMO	211138_s_at	+	324	Conv.
74	NM_014322	chr1:239823074-239870324	OPN3	219032_x_at	-	324	Conv.
74	NM_014322	chr1:239823074-239870324	OPN3	224392_s_at	-	324	Conv.
75	NM_003721	chr19:19164007-19173678	RFXANK	202758_s_at	+	326	Conv.
75	NM_176880	chr19:19173223-19175238	NR2C2AP	226839_at	-	326	Conv.
76	NM_003758	chr15:42616557-42642293	EIF3J	208264_s_at	+	327	Conv.
76	NM_003758	chr15:42616557-42642293	EIF3J	208985_s_at	+	327	Conv.
76	NM_025137	chr15:42642185-42743168	SPG11	203513_at	-	327	Conv.
76	NM_025137	chr15:42642185-42743168	SPG11	232403_at	-	327	Conv.
76	NM_025137	chr15:42642185-42743168	SPG11	241920_x_at	-	327	Conv.
77	NM_003860	chr11:65526125-65528193	BANF1	210125_s_at	+	330	Div.
77	NM_032325	chr11:65520592-65526154	EIF1AD	223682_s_at	-	330	Div.
77	NM_032325	chr11:65520592-65526154	EIF1AD	239377_at	-	330	Div.
78	NM_001017987	chr5:179196871-179218446	C5orf45	220341_s_at	-	332	Conv.
78	NM_003900	chr5:179180447-179197683	SQSTM1	201471_s_at	+	332	Conv.
78	NM_003900	chr5:179180447-179197683	SQSTM1	213112_s_at	+	332	Conv.
79	NM_003910	chr7:98844536-98855175	BUD31	205690_s_at	+	334	Conv.
79	NM_003910	chr7:98844536-98855175	BUD31	215815_at	+	334	Conv.
79	NM_015545	chr7:98852297-98874398	PTCD1	218956_s_at	-	334	Conv.
79	NM_015545	chr7:98852297-98874398	PTCD1	222796_at	-	334	Conv.
80	NM_001001410	chr16:1339241-1341874	C16orf42	213104_at	-	336	Conv.
80	NM_001001410	chr16:1339241-1341874	C16orf42	213105_s_at	-	336	Conv.
80	NM_001001410	chr16:1339241-1341874	C16orf42	214067_at	-	336	Conv.
80	NM_003933	chr16:1324505-1339443	BAIAP3	204874_x_at	+	336	Conv.
80	NM_003933	chr16:1324505-1339443	BAIAP3	216356_x_at	+	336	Conv.
81	NM_003985	chr17:7225088-7233816	TNK1	205793_x_at	+	340	Conv.
81	NM_003985	chr17:7225088-7233816	TNK1	217149_x_at	+	340	Conv.
81	NM_020360	chr17:7233778-7238567	PLSCR3	218828_at	-	340	Conv.
81	NM_020360	chr17:7233778-7238567	PLSCR3	56197_at	-	340	Conv.
82	NM_003995	chr9:35782405-35799728	NPR2	204310_s_at	+	341	Conv.
82	NM_003995	chr9:35782405-35799728	NPR2	214066_x_at	+	341	Conv.
82	NM_172312	chr9:35797781-35802259	SPAG8	206815_at	-	341	Conv.
82	NM_172312	chr9:35797781-35802259	SPAG8	206816_s_at	-	341	Conv.
83	NM_002018	chr17:18088877-18102780	FLII	212024_x_at	-	345	Conv.
83	NM_002018	chr17:18088877-18102780	FLII	212025_s_at	-	345	Conv.
83	NM_002018	chr17:18088877-18102780	FLII	222065_s_at	-	345	Conv.
83	NM_004140	chr17:18069660-18088913	LLGL1	206123_at	+	345	Conv.
83	NM_004140	chr17:18069660-18088913	LLGL1	206124_s_at	+	345	Conv.
83	NM_004140	chr17:18069660-18088913	LLGL1	227302_s_at	+	345	Conv.
83	NM_004140	chr17:18069660-18088913	LLGL1	236594_at	+	345	Conv.
84	NM_002032	chr11:61488332-61491708	FTH1	200748_s_at	-	347	Conv.
84	NM_002032	chr11:61488332-61491708	FTH1	214211_at	-	347	Conv.
84	NM_004183	chr11:61473931-61488511	BEST1	207671_s_at	+	347	Conv.
85	NM_004279	chr7:102725108-102742369	PMPCB	201682_at	+	352	Conv.
85	NM_014377	chr7:102740156-102772556	DNAJC2	213097_s_at	-	352	Conv.
86	NM_004320	chr16:28797309-28823331	ATP2A1	205444_at	+	353	Conv.
86	NM_004320	chr16:28797309-28823331	ATP2A1	230693_at	+	353	Conv.
86	NM_024816	chr16:28823242-28844033	RABEP2	219057_at	-	353	Conv.
86	NM_024816	chr16:28823242-28844033	RABEP2	74694_s_at	-	353	Conv.
86	NM_024816	chr16:28823242-28844033	RABEP2	77508_r_at	-	353	Conv.
87	NM_002355	chr12:8984230-8993519	M6PR	200900_s_at	-	354	Conv.
87	NM_002355	chr12:8984230-8993519	M6PR	200901_s_at	-	354	Conv.
87	NM_004426	chr12:8958582-8985327	PHC1	218338_at	+	354	Conv.
87	NM_004426	chr12:8958582-8985327	PHC1	225958_at	+	354	Conv.
88	NM_004435	chr9:130620599-130624776	ENDOG	204824_at	+	356	Conv.
88	NM_016390	chr9:130624165-130631906	C9orf114	218565_at	-	356	Conv.
88	NM_016390	chr9:130624165-130631906	C9orf114	222674_at	-	356	Conv.
89	NM_001003682	chr1:29318523-29323008	TMEM200B	227386_s_at	-	357	Conv.
89	NM_004437	chr1:29086189-29319145	EPB41	207793_s_at	+	357	Conv.
89	NM_004437	chr1:29086189-29319145	EPB41	225051_at	+	357	Conv.
90	NM_004451	chr11:63829619-63840786	ESRRA	1487_at	+	358	Conv.
90	NM_004451	chr11:63829619-63840786	ESRRA	203193_at	+	358	Conv.
90	NM_016404	chr11:63840740-63841609	TRMT112	217774_s_at	-	358	Conv.
91	NM_004517	chr11:6581539-6588675	ILK	201234_at	+	360	Conv.
91	NM_006284	chr11:6588648-6590021	TAF10	200055_at	-	360	Conv.
91	NM_006284	chr11:6588648-6590021	TAF10	200055_at	-	360	Conv.
92	NM_004541	chrX:118889761-118894657	NDUFA1	202298_at	+	361	Div.
92	NM_006978	chrX:118888522-118889819	RNF113A	209565_at	-	361	Div.
93	NM_001008709	chr11:66922227-66925952	PPP1CA	200846_s_at	-	362	Conv.
93	NM_004584	chr11:66915998-66922459	RAD9A	204828_at	+	362	Conv.
94	NM_004722	chr7:99537065-99542739	AP4M1	209837_at	+	365	Conv.
94	NM_005916	chr7:99528339-99537363	MCM7	208795_s_at	-	365	Div.
95	NM_004773	chr17:31916585-31925775	ZNHIT3	212544_at	+	367	Conv.
95	NM_025109	chr17:31925711-31965418	MYO19	225947_at	-	367	Conv.
96	NM_004748	chr15:53434729-53487834	CCPG1	214151_s_at	-	369	Conv.
96	NM_004748	chr15:53434729-53487834	CCPG1	214152_at	-	369	Conv.
96	NM_004748	chr15:53434729-53487834	CCPG1	221156_x_at	-	369	Conv.
96	NM_004748	chr15:53434729-53487834	CCPG1	221511_x_at	-	369	Conv.
96	NM_004748	chr15:53434729-53487834	CCPG1	222156_x_at	-	369	Conv.
96	NM_004855	chr15:53398424-53435138	PIGB	205452_at	+	369	Conv.
96	NM_004855	chr15:53398424-53435138	PIGB	242760_x_at	+	369	Conv.
97	NM_004870	chr17:7427688-7432251	MPDU1	209208_at	+	370	Conv.
97	NM_006942	chr17:7432221-7434212	SOX15	206122_at	-	370	Conv.
98	NM_004924	chr19:43830166-43913010	ACTN4	200601_at	+	371	Conv.
98	NM_144691	chr19:43912671-43926954	CAPN12	228705_at	-	371	Conv.
99	NM_004937	chr17:3486510-3513146	CTNS	204925_at	+	373	Conv.
99	NM_004937	chr17:3486510-3513146	CTNS	215459_at	+	373	Conv.
99	NM_004937	chr17:3486510-3513146	CTNS	36566_at	+	373	Conv.
99	NM_014604	chr17:3512937-3518722	TAX1BP3	209154_at	-	373	Conv.
99	NM_014604	chr17:3512937-3518722	TAX1BP3	215464_s_at	-	373	Conv.
100	NM_004083	chr12:56196637-56200567	DDIT3	209383_at	-	374	Conv.
100	NM_004990	chr12:56168117-56196700	MARS	201475_x_at	+	374	Conv.
100	NM_004990	chr12:56168117-56196700	MARS	213671_s_at	+	374	Conv.
100	NM_004990	chr12:56168117-56196700	MARS	213672_at	+	374	Conv.
101	NM_001009566	chr1:9711665-9807137	CLSTN1	201561_s_at	-	375	Conv.
101	NM_005026	chr1:9634376-9711759	PIK3CD	203879_at	+	375	Conv.
101	NM_005026	chr1:9634376-9711759	PIK3CD	211230_s_at	+	375	Conv.
102	NM_005030	chr16:23597701-23609189	PLK1	202240_at	+	376	Conv.
102	NM_033266	chr16:23609126-23632322	ERN2	214372_x_at	-	376	Conv.
102	NM_033266	chr16:23609126-23632322	ERN2	223910_at	-	376	Conv.
103	NM_005090	chr15:39907574-39927638	JMJD7-PLA2G4B	219095_at	+	380	Conv.
103	NM_005090	chr15:39907574-39927638	JMJD7-PLA2G4B	222256_s_at	+	380	Conv.
103	NM_005090	chr15:39907574-39927638	JMJD7-PLA2G4B	60528_at	+	380	Conv.
103	NM_016642	chr15:39927635-39973567	SPTBN5	220067_at	-	380	Conv.
104	NM_005223	chr16:3642940-3648097	DNASE1	210165_at	+	382	Conv.
104	NM_016292	chr16:3648038-3707599	TRAP1	201391_at	-	382	Conv.
105	NM_005269	chr12:56140200-56152314	GLI1	206646_at	+	383	Conv.
105	NM_032496	chr12:56152304-56159900	ARHGAP9	224451_x_at	-	383	Conv.
106	NM_005313	chr15:41825881-41852096	PDIA3	208612_at	+	384	Conv.
106	NM_005313	chr15:41825881-41852096	PDIA3	227033_at	+	384	Conv.
106	NM_025165	chr15:41852089-41856794	ELL3	219517_at	-	384	Conv.
106	NM_025165	chr15:41852089-41856794	ELL3	219518_s_at	-	384	Conv.
107	NM_005412	chr12:55909622-55914985	SHMT2	214095_at	+	385	Conv.
107	NM_005412	chr12:55909622-55914985	SHMT2	214096_s_at	+	385	Conv.
107	NM_005412	chr12:55909622-55914985	SHMT2	214437_s_at	+	385	Conv.
107	NM_020142	chr12:55914952-55920742	NDUFA4L2	218484_at	-	385	Conv.
108	NM_004375	chr17:50393565-50401063	COX11	203551_s_at	-	386	Conv.
108	NM_004375	chr17:50393565-50401063	COX11	211727_s_at	-	386	Conv.
108	NM_004375	chr17:50393565-50401063	COX11	214277_at	-	386	Conv.
108	NM_005486	chr17:50333050-50394327	TOM1L1	204485_s_at	+	386	Conv.
109	NM_001039712	chr1:159357391-159368880	DEDD	202480_s_at	-	387	Conv.
109	NM_001039712	chr1:159357391-159368880	DEDD	211255_x_at	-	387	Conv.
109	NM_005600	chr1:159354485-159357608	NIT1	202891_at	+	387	Conv.
110	NM_005610	chr1:32889335-32924399	RBBP4	210371_s_at	+	388	Conv.
110	NM_005610	chr1:32889335-32924399	RBBP4	217301_x_at	+	388	Conv.
110	NM_030786	chr1:32918093-32940948	SYNC	221276_s_at	-	388	Conv.
111	NM_001012398	chr16:52082692-52094671	AKTIP	218373_at	-	389	Conv.
111	NM_001012398	chr16:52082692-52094671	AKTIP	223894_s_at	-	389	Conv.
111	NM_005611	chr16:52025851-52083061	RBL2	212331_at	+	389	Conv.
111	NM_005611	chr16:52025851-52083061	RBL2	212332_at	+	389	Conv.
112	NM_005718	chr3:9809231-9823789	ARPC4	217817_at	+	391	Div.
112	NM_005718	chr3:9809231-9823789	ARPC4	217818_s_at	+	391	Div.
112	NM_006354	chr3:9796653-9809420	TADA3	215273_s_at	-	391	Div.
113	NM_004661	chr5:137551235-137576931	CDC23	202892_at	-	392	Conv.
113	NM_004661	chr5:137551235-137576931	CDC23	223651_x_at	-	392	Conv.
113	NM_005733	chr5:137542315-137551303	KIF20A	218755_at	+	392	Conv.
114	NM_003292	chr1:184547408-184611080	TPR	201730_s_at	-	397	Conv.
114	NM_003292	chr1:184547408-184611080	TPR	201731_s_at	-	397	Conv.
114	NM_003292	chr1:184547408-184611080	TPR	211599_x_at	-	397	Conv.
114	NM_003292	chr1:184547408-184611080	TPR	215220_s_at	-	397	Conv.
114	NM_003292	chr1:184547408-184611080	TPR	228709_at	-	397	Conv.
114	NM_005807	chr1:184532027-184550311	PRG4	206007_at	+	397	Conv.
115	NM_001005920	chr16:671667-674440	JMJD8	224886_at	-	402	Conv.
115	NM_005861	chr16:670115-672769	STUB1	217934_x_at	+	402	Conv.
115	NM_005861	chr16:670115-672769	STUB1	227625_s_at	+	402	Conv.
115	NM_005861	chr16:670115-672769	STUB1	233049_x_at	+	402	Conv.
116	NM_005883	chr19:1401147-1424243	APC2	205320_at	+	403	Conv.
116	NM_005883	chr19:1401147-1424243	APC2	217174_s_at	+	403	Conv.
116	NM_152482	chr19:1424199-1430228	C19orf25	226378_s_at	-	403	Conv.
116	NM_152482	chr19:1424199-1430228	C19orf25	226379_s_at	-	403	Conv.
117	NM_001008897	chr6:160119519-160130725	TCP1	222010_at	-	406	Conv.
117	NM_001008897	chr6:160119519-160130725	TCP1	222011_s_at	-	406	Conv.
117	NM_005891	chr6:160102978-160120077	ACAT2	209608_s_at	+	406	Conv.
118	NM_003153	chr12:55775454-55791463	STAT6	201331_s_at	-	407	Conv.
118	NM_003153	chr12:55775454-55791463	STAT6	201332_s_at	-	407	Conv.
118	NM_005967	chr12:55768943-55775526	NAB2	212803_at	+	407	Conv.
118	NM_005967	chr12:55768943-55775526	NAB2	216017_s_at	+	407	Conv.
119	NM_000075	chr12:56428269-56432431	CDK4	202246_s_at	-	408	Conv.
119	NM_005981	chr12:56425050-56428293	TSPAN31	203226_s_at	+	408	Conv.
119	NM_005981	chr12:56425050-56428293	TSPAN31	203227_s_at	+	408	Conv.
120	NM_006023	chr10:12277966-12332595	CDC123	201725_at	+	410	Div.
120	NM_014142	chr10:12249578-12278149	NUDT5	222824_at	-	410	Div.
120	NM_014142	chr10:12249578-12278149	NUDT5	223100_s_at	-	410	Div.
121	NM_001001710	chr9:139257857-139262043	FAM166A	233971_at	-	412	Conv.
121	NM_006088	chr9:139255531-139257980	TUBB2C	208977_x_at	+	412	Conv.
121	NM_006088	chr9:139255531-139257980	TUBB2C	213726_x_at	+	412	Conv.
122	NM_006090	chr1:111484355-111529247	CEPT1	219375_at	+	413	Div.
122	NM_178454	chr1:111461476-111484361	DRAM2	225228_at	-	413	Div.
122	NM_178454	chr1:111461476-111484361	DRAM2	225230_at	-	413	Div.
123	NM_001012758	chr1:144297849-144300792	NUDT17	229044_at	-	414	Conv.
123	NM_006099	chr1:144287344-144297903	PIAS3	203035_s_at	+	414	Conv.
124	NM_006152	chr12:25096507-25152536	LRMP	204674_at	+	415	Conv.
124	NM_006152	chr12:25096507-25152536	LRMP	35974_at	+	415	Conv.
124	NM_018272	chr12:25152489-25239361	CASC1	220168_at	-	415	Conv.
125	NM_006244	chr11:64448718-64458526	PPP2R5B	204611_s_at	+	416	Conv.
125	NM_006244	chr11:64448718-64458526	PPP2R5B	635_s_at	+	416	Conv.
125	NM_130769	chr11:64458518-64459936	GPHA2	237230_at	-	416	Conv.
126	NM_006245	chr6:43060307-43088058	PPP2R5D	202513_s_at	+	417	Conv.
126	NM_006245	chr6:43060307-43088058	PPP2R5D	211159_s_at	+	417	Conv.
126	NM_014623	chr6:43087944-43089596	MEA1	218061_at	-	417	Conv.
127	NM_006263	chr14:23675217-23678016	PSME1	200814_at	+	418	Conv.
127	NM_016049	chr14:23678013-23680637	FAM158A	219203_at	-	418	Conv.
128	NM_001782	chr9:35599975-35608424	CD72	215925_s_at	-	419	Conv.
128	NM_006285	chr9:35595280-35600038	TESK1	204106_at	+	419	Conv.
129	NM_006296	chr2:58127322-58240559	VRK2	205126_at	+	422	Conv.
129	NM_018062	chr2:58239881-58322019	FANCL	218397_at	-	422	Conv.
130	NM_006303	chr7:6015407-6029991	AIMP2	202138_x_at	+	423	Conv.
130	NM_006303	chr7:6015407-6029991	AIMP2	209971_x_at	+	423	Conv.
130	NM_006303	chr7:6015407-6029991	AIMP2	209972_s_at	+	423	Conv.
130	NM_014413	chr7:6028403-6065386	EIF2AK1	217735_s_at	-	423	Conv.
130	NM_014413	chr7:6028403-6065386	EIF2AK1	217736_s_at	-	423	Conv.
131	NM_001084	chr7:100635977-100647731	PLOD3	202185_at	-	425	Div.
131	NM_006349	chr7:100647704-100654191	ZNHIT1	201541_s_at	+	425	Div.
132	NM_006368	chr9:35722316-35727005	CREB3	209432_s_at	+	428	Conv.
132	NM_020944	chr9:35726862-35739225	GBA2	223921_s_at	-	428	Div.
132	NM_020944	chr9:35726862-35739225	GBA2	224627_at	-	428	Div.
133	NM_006388	chr11:65236064-65243651	KAT5	206689_x_at	+	432	Conv.
133	NM_006388	chr11:65236064-65243651	KAT5	209192_x_at	+	432	Conv.
133	NM_006388	chr11:65236064-65243651	KAT5	214258_x_at	+	432	Conv.
133	NM_032193	chr11:65241719-65244985	RNASEH2C	226453_at	-	432	Conv.
133	NM_032193	chr11:65241719-65244985	RNASEH2C	227543_at	-	432	Conv.
134	NM_006502	chr6:43651855-43696238	POLH	219380_x_at	+	435	Conv.
134	NM_006502	chr6:43651855-43696238	POLH	222879_s_at	+	435	Conv.
134	NM_006502	chr6:43651855-43696238	POLH	233852_at	+	435	Conv.
134	NM_019096	chr6:43696195-43704914	GTPBP2	221050_s_at	-	435	Conv.
135	NM_006716	chr7:87343479-87376792	DBF4	204244_s_at	+	440	Div.
135	NM_018843	chr7:87301749-87343628	SLC25A40	205716_at	-	440	Div.
135	NM_018843	chr7:87301749-87343628	SLC25A40	227012_at	-	440	Div.
136	NM_001907	chr16:66520974-66523279	CTRL	214377_s_at	-	441	Conv.
136	NM_006742	chr16:66484675-66521082	PSKH1	213141_at	+	441	Conv.
137	NM_006784	chr1:118273894-118304572	WDR3	218882_s_at	+	442	Conv.
137	NM_206996	chr1:118297810-118529371	SPAG17	233516_s_at	-	442	Conv.
138	NM_006851	chr12:74160779-74181983	GLIPR1	204221_x_at	+	446	Conv.
138	NM_006851	chr12:74160779-74181983	GLIPR1	204222_s_at	+	446	Conv.
138	NM_006851	chr12:74160779-74181983	GLIPR1	214085_x_at	+	446	Conv.
138	NM_006851	chr12:74160779-74181983	GLIPR1	226136_at	+	446	Conv.
138	NM_006851	chr12:74160779-74181983	GLIPR1	226142_at	+	446	Conv.
138	NM_007043	chr12:74177685-74191685	KRR1	203202_at	-	446	Conv.
138	NM_007043	chr12:74177685-74191685	KRR1	203203_s_at	-	446	Conv.
138	NM_007043	chr12:74177685-74191685	KRR1	232441_at	-	446	Conv.
138	NM_007043	chr12:74177685-74191685	KRR1	235038_at	-	446	Conv.
139	NM_001098504	chr22:37209388-37232291	DDX17	208718_at	-	447	Conv.
139	NM_001098504	chr22:37209388-37232291	DDX17	208719_s_at	-	447	Conv.
139	NM_001098504	chr22:37209388-37232291	DDX17	213998_s_at	-	447	Conv.
139	NM_006855	chr22:37194028-37209391	KDELR3	204017_at	+	447	Conv.
140	NM_006951	chr10:105117713-105138812	TAF5	210053_at	+	449	Conv.
140	NM_032747	chr10:105138803-105146213	USMG5	225413_at	-	449	Conv.
141	NM_006984	chr13:95002947-95030011	CLDN10	205328_at	+	450	Conv.
141	NM_014934	chr13:95028456-95094958	DZIP1	204556_s_at	-	450	Conv.
141	NM_014934	chr13:95028456-95094958	DZIP1	204557_s_at	-	450	Conv.
142	NM_006545	chr3:50359922-50363490	NPRL2	203245_s_at	-	451	Div.
142	NM_006545	chr3:50359922-50363490	NPRL2	203246_s_at	-	451	Div.
142	NM_006545	chr3:50359922-50363490	NPRL2	210373_at	-	451	Div.
142	NM_007022	chr3:50363300-50366500	CYB561D2	209665_at	+	451	Div.
143	NM_002617	chr1:2326100-2333870	PEX10	206351_s_at	-	452	Conv.
143	NM_002617	chr1:2326100-2333870	PEX10	206352_s_at	-	452	Conv.
143	NM_007033	chr1:2313073-2326743	RER1	202296_s_at	+	452	Conv.
143	NM_007033	chr1:2313073-2326743	RER1	202297_s_at	+	452	Conv.
143	NM_007033	chr1:2313073-2326743	RER1	213296_at	+	452	Conv.
144	NM_007161	chr6_qbl_hap2:2802563-2804275	LST1	210629_x_at	+	456	Conv.
144	NM_007161	chr6_qbl_hap2:2802563-2804275	LST1	211582_x_at	+	456	Conv.
144	NM_007161	chr6_qbl_hap2:2802563-2804275	LST1	214574_x_at	+	456	Conv.
144	NM_007161	chr6_qbl_hap2:2802563-2804275	LST1	215633_x_at	+	456	Conv.
144	NM_147130	chr6_qbl_hap2:2804248-2808349	NCR3	210763_x_at	-	456	Conv.
144	NM_147130	chr6_qbl_hap2:2804248-2808349	NCR3	211010_s_at	-	456	Conv.
144	NM_147130	chr6_qbl_hap2:2804248-2808349	NCR3	211583_x_at	-	456	Conv.
145	NM_007171	chr9:133368109-133389014	POMT1	218476_at	+	457	Conv.
145	NM_031432	chr9:133389003-133396483	UCK1	223141_at	-	457	Conv.
145	NM_031432	chr9:133389003-133396483	UCK1	223142_s_at	-	457	Conv.
146	NM_007218	chr8:125556188-125570040	RNF139	209510_at	+	459	Conv.
146	NM_032026	chr8:125569915-125620510	TATDN1	223231_at	-	459	Conv.
147	NM_001607	chr3:38139204-38153737	ACAA1	202025_x_at	-	461	Conv.
147	NM_001607	chr3:38139204-38153737	ACAA1	214274_s_at	-	461	Conv.
147	NM_007335	chr3:38055699-38139232	DLEC1	206798_x_at	+	461	Conv.
147	NM_007335	chr3:38055699-38139232	DLEC1	207896_s_at	+	461	Conv.
147	NM_007335	chr3:38055699-38139232	DLEC1	215085_x_at	+	461	Conv.
148	NM_001983	chr19:50602430-50619017	ERCC1	203719_at	-	466	Conv.
148	NM_001983	chr19:50602430-50619017	ERCC1	203720_s_at	-	466	Conv.
148	NM_012099	chr19:50601306-50605864	CD3EAP	205264_at	+	466	Conv.
149	NM_012204	chr9:134535548-134555291	GTF3C4	219198_at	+	467	Div.
149	NM_012204	chr9:134535548-134555291	GTF3C4	243228_at	+	467	Div.
149	NM_022779	chr9:134459496-134535609	DDX31	219328_at	-	467	Div.
150	NM_002643	chr2:46661916-46697755	PIGF	205077_s_at	-	469	Conv.
150	NM_002643	chr2:46661916-46697755	PIGF	205078_at	-	469	Conv.
150	NM_012249	chr2:46623370-46665331	RHOQ	212117_at	+	469	Conv.
150	NM_012249	chr2:46623370-46665331	RHOQ	212119_at	+	469	Conv.
150	NM_012249	chr2:46623370-46665331	RHOQ	212120_at	+	469	Conv.
150	NM_012249	chr2:46623370-46665331	RHOQ	212122_at	+	469	Conv.
150	NM_012249	chr2:46623370-46665331	RHOQ	214449_s_at	+	469	Conv.
151	NM_002695	chr19:1037577-1046391	POLR2E	213887_s_at	-	480	Conv.
151	NM_002695	chr19:1037577-1046391	POLR2E	217854_s_at	-	480	Conv.
151	NM_012292	chr19:1018173-1037627	HMHA1	212873_at	+	480	Conv.
152	NM_012454	chr6:155453114-155620549	TIAM2	219950_s_at	+	484	Conv.
152	NM_012454	chr6:155453114-155620549	TIAM2	222942_s_at	+	484	Conv.
152	NM_016020	chr6:155618955-155677309	TFB1M	219169_s_at	-	484	Other
152	NM_016020	chr6:155618955-155677309	TFB1M	228075_x_at	-	484	Other
153	NM_013247	chr2:74610039-74614191	HTRA2	203089_s_at	+	488	Conv.
153	NM_013247	chr2:74610039-74614191	HTRA2	211152_s_at	+	488	Conv.
153	NM_181575	chr2:74607282-74610482	AUP1	220525_s_at	-	488	Div.
154	NM_013286	chr3:51403770-51410376	RBM15B	202689_at	+	489	Conv.
154	NM_013286	chr3:51403770-51410376	RBM15B	226987_at	+	489	Conv.
154	NM_014703	chr3:51408337-51509058	VPRBP	204376_at	-	489	Conv.
154	NM_014703	chr3:51408337-51509058	VPRBP	204377_s_at	-	489	Conv.
154	NM_014703	chr3:51408337-51509058	VPRBP	226476_s_at	-	489	Conv.
154	NM_014703	chr3:51408337-51509058	VPRBP	226477_at	-	489	Conv.
154	NM_014703	chr3:51408337-51509058	VPRBP	226481_at	-	489	Conv.
155	NM_013296	chr1:109221125-109274567	GPSM2	205240_at	+	491	Conv.
155	NM_013296	chr1:109221125-109274567	GPSM2	221922_at	+	491	Conv.
155	NM_015127	chr1:109273652-109307634	CLCC1	207855_s_at	-	491	Conv.
156	NM_005468	chr11:64568870-64582585	NAALADL1	207895_at	-	492	Conv.
156	NM_005468	chr11:64568870-64582585	NAALADL1	228424_at	-	492	Conv.
156	NM_013299	chr11:64564951-64568876	SAC3D1	205449_at	+	492	Conv.
157	NM_000271	chr18:19365460-19420579	NPC1	202679_at	-	494	Conv.
157	NM_000271	chr18:19365460-19420579	NPC1	217584_at	-	494	Conv.
157	NM_013326	chr18:19337459-19365742	C18orf8	221190_s_at	+	494	Conv.
157	NM_013326	chr18:19337459-19365742	C18orf8	232345_at	+	494	Conv.
158	NM_013355	chr9:130504622-130523020	PKN3	226299_at	+	495	Conv.
158	NM_032799	chr9:130522969-130526229	ZDHHC12	226088_at	-	495	Conv.
159	NM_001010983	chr3:52703543-52715088	GLT8D1	218146_at	-	497	Div.
159	NM_001010983	chr3:52703543-52715088	GLT8D1	218147_s_at	-	497	Div.
159	NM_014041	chr3:52714896-52717237	SPCS1	217927_at	+	497	Div.
160	NM_001080492	chr16:56871401-56886452	PRSS54	231287_s_at	-	501	Conv.
160	NM_014157	chr16:56841340-56875235	CCDC113	222890_at	+	501	Conv.
161	NM_002880	chr3:12600099-12680700	RAF1	201244_s_at	-	502	Conv.
161	NM_014160	chr3:12573593-12600210	MKRN2	216995_x_at	+	502	Conv.
161	NM_014160	chr3:12573593-12600210	MKRN2	218071_s_at	+	502	Conv.
161	NM_014160	chr3:12573593-12600210	MKRN2	222510_s_at	+	502	Conv.
162	NM_014182	chr12:54498072-54501226	ORMDL2	218556_at	+	503	Conv.
162	NM_032364	chr12:54501010-54509687	DNAJC14	223420_at	-	503	Conv.
163	NM_014203	chr19:54961991-55002181	AP2A1	223237_x_at	+	504	Conv.
163	NM_014203	chr19:54961991-55002181	AP2A1	229617_x_at	+	504	Conv.
163	NM_014203	chr19:54961991-55002181	AP2A1	234068_s_at	+	504	Conv.
163	NM_025129	chr19:55001935-55008379	FUZ	221187_s_at	-	504	Conv.
164	NM_014236	chr1:229443541-229480342	GNPAT	201956_s_at	+	505	Div.
164	NM_152379	chr1:229426131-229443547	C1orf131	226242_at	-	505	Div.
165	NM_001012750	chr10:27075530-27190022	ABI1	209027_s_at	-	507	Conv.
165	NM_001012750	chr10:27075530-27190022	ABI1	209028_s_at	-	507	Conv.
165	NM_014317	chr10:27026600-27075732	PDSS1	220865_s_at	+	507	Conv.
166	NM_013313	chr22:20381825-20420071	YPEL1	213996_at	-	508	Conv.
166	NM_013313	chr22:20381825-20420071	YPEL1	228296_at	-	508	Conv.
166	NM_013313	chr22:20381825-20420071	YPEL1	228788_at	-	508	Conv.
166	NM_014337	chr22:20350272-20382202	PPIL2	206063_x_at	+	508	Conv.
166	NM_014337	chr22:20350272-20382202	PPIL2	206064_s_at	+	508	Conv.
166	NM_014337	chr22:20350272-20382202	PPIL2	209299_x_at	+	508	Conv.
166	NM_014337	chr22:20350272-20382202	PPIL2	214986_x_at	+	508	Conv.
166	NM_014337	chr22:20350272-20382202	PPIL2	217407_x_at	+	508	Conv.
166	NM_014337	chr22:20350272-20382202	PPIL2	223999_at	+	508	Conv.
167	NM_014392	chr4:4438883-4471685	D4S234E	209569_x_at	+	513	Conv.
167	NM_014392	chr4:4438883-4471685	D4S234E	209570_s_at	+	513	Conv.
167	NM_016930	chr4:4471596-4594676	STX18	218763_at	-	513	Conv.
168	NM_014516	chr19:59333247-59351258	CNOT3	203239_s_at	+	516	Conv.
168	NM_014516	chr19:59333247-59351258	CNOT3	211141_s_at	+	516	Conv.
168	NM_014516	chr19:59333247-59351258	CNOT3	229143_at	+	516	Conv.
168	NM_024316	chr19:59351190-59355258	LENG1	232018_at	-	516	Conv.
169	NM_014573	chr17:23670247-23679838	TMEM97	212279_at	+	517	Conv.
169	NM_014573	chr17:23670247-23679838	TMEM97	212281_s_at	+	517	Conv.
169	NM_014573	chr17:23670247-23679838	TMEM97	212282_at	+	517	Conv.
169	NM_014573	chr17:23670247-23679838	TMEM97	214283_at	+	517	Conv.
169	NM_174887	chr17:23679479-23686622	IFT20	210312_s_at	-	517	Conv.
170	NM_001039503	chr16:31002245-31007631	PRSS53	214226_at	-	520	Conv.
170	NM_014699	chr16:30993243-31002334	ZNF646	204876_at	+	520	Conv.
171	NM_014738	chr17:70964258-71008128	KIAA0195	202650_s_at	+	521	Conv.
171	NM_020753	chr17:71007936-71023222	CASKIN2	221846_s_at	-	521	Conv.
171	NM_020753	chr17:71007936-71023222	CASKIN2	61297_at	-	521	Conv.
172	NM_003203	chr2:75743339-75791619	C2orf3	210175_at	-	522	Conv.
172	NM_003203	chr2:75743339-75791619	C2orf3	216305_s_at	-	522	Conv.
172	NM_014763	chr2:75727416-75742842	MRPL19	203465_at	+	522	Conv.
172	NM_014763	chr2:75727416-75742842	MRPL19	232071_at	+	522	Conv.
172	NM_014763	chr2:75727416-75742842	MRPL19	238448_at	+	522	Conv.
173	NM_014828	chr14:21015174-21037159	TOX4	201683_x_at	+	525	Conv.
173	NM_014828	chr14:21015174-21037159	TOX4	201684_s_at	+	525	Conv.
173	NM_014828	chr14:21015174-21037159	TOX4	201685_s_at	+	525	Conv.
173	NM_014828	chr14:21015174-21037159	TOX4	232097_at	+	525	Conv.
173	NM_019852	chr14:21036121-21049297	METTL3	209265_s_at	-	525	Conv.
173	NM_019852	chr14:21036121-21049297	METTL3	213653_at	-	525	Conv.
174	NM_014942	chr6:90199615-90400124	ANKRD6	204671_s_at	+	528	Conv.
174	NM_014942	chr6:90199615-90400124	ANKRD6	204672_s_at	+	528	Conv.
174	NM_020466	chr6:90398663-90405195	LYRM2	221311_x_at	-	528	Conv.
174	NM_020466	chr6:90398663-90405195	LYRM2	226919_at	-	528	Conv.
174	NM_020466	chr6:90398663-90405195	LYRM2	227712_at	-	528	Conv.
174	NM_020466	chr6:90398663-90405195	LYRM2	227797_x_at	-	528	Conv.
174	NM_020466	chr6:90398663-90405195	LYRM2	233763_at	-	528	Conv.
175	NM_014967	chr15:28983367-29022602	FAN1	203678_at	+	529	Conv.
175	NM_017762	chr15:29018435-29071099	MTMR10	220286_at	-	529	Conv.
175	NM_017762	chr15:29018435-29071099	MTMR10	225810_at	-	529	Conv.
176	NM_015027	chr16:14976333-15039053	PDXDC1	212053_at	+	531	Conv.
176	NM_015027	chr16:14976333-15039053	PDXDC1	229219_s_at	+	531	Conv.
176	NM_015027	chr16:14976333-15039053	PDXDC1	232288_at	+	531	Conv.
176	NM_173474	chr16:15039215-15057334	NTAN1	213061_s_at	-	531	Conv.
176	NM_173474	chr16:15039215-15057334	NTAN1	213062_at	-	531	Conv.
177	NM_015077	chr17:23723113-23752192	SARM1	213257_at	+	535	Conv.
177	NM_015077	chr17:23723113-23752192	SARM1	213259_s_at	+	535	Conv.
177	NM_080669	chr17:23745787-23757355	SLC46A1	233531_at	-	535	Conv.
178	NM_015136	chr3:52504395-52533551	STAB1	204150_at	+	537	Conv.
178	NM_015136	chr3:52504395-52533551	STAB1	38487_at	+	537	Conv.
178	NM_022908	chr3:52533424-52544133	NT5DC2	218051_s_at	-	537	Conv.
179	NM_004161	chr2:65167491-65210939	RAB1A	207791_s_at	-	538	Conv.
179	NM_004161	chr2:65167491-65210939	RAB1A	208724_s_at	-	538	Conv.
179	NM_004161	chr2:65167491-65210939	RAB1A	213440_at	-	538	Conv.
179	NM_015147	chr2:65136998-65167646	CEP68	207971_s_at	+	538	Conv.
179	NM_015147	chr2:65136998-65167646	CEP68	212675_s_at	+	538	Conv.
179	NM_015147	chr2:65136998-65167646	CEP68	212677_s_at	+	538	Conv.
180	NM_001039396	chr11:58732558-58737070	MPEG1	226818_at	-	539	Conv.
180	NM_001039396	chr11:58732558-58737070	MPEG1	226841_at	-	539	Conv.
180	NM_015177	chr11:58696387-58732636	DTX4	212611_at	+	539	Conv.
181	NM_003842	chr8:22933592-22982645	TNFRSF10B	209294_x_at	-	540	Conv.
181	NM_003842	chr8:22933592-22982645	TNFRSF10B	209295_at	-	540	Conv.
181	NM_003842	chr8:22933592-22982645	TNFRSF10B	210405_x_at	-	540	Conv.
181	NM_015178	chr8:22913036-22933655	RHOBTB2	209441_at	+	540	Conv.
182	NM_015191	chr11:110978379-111102842	SIK2	213221_s_at	+	541	Conv.
182	NM_015191	chr11:110978379-111102842	SIK2	215752_at	+	541	Conv.
182	NM_015191	chr11:110978379-111102842	SIK2	223430_at	+	541	Conv.
182	NM_181699	chr11:111102841-111142379	PPP2R1B	222351_at	-	541	Conv.
183	NM_015284	chr1:43661383-43690891	KIAA0467	203900_at	+	543	Conv.
183	NM_015284	chr1:43661383-43690891	KIAA0467	215364_s_at	+	543	Conv.
183	NM_031207	chr1:43689410-43692247	HYI	221435_x_at	-	543	Conv.
183	NM_031207	chr1:43689410-43692247	HYI	223622_s_at	-	543	Conv.
183	NM_031207	chr1:43689410-43692247	HYI	223769_x_at	-	543	Conv.
184	NM_015299	chr14:23968980-23980387	KHNYN	212355_at	+	545	Conv.
184	NM_015299	chr14:23968980-23980387	KHNYN	212356_at	+	545	Conv.
184	NM_020195	chr14:23978811-23981847	SDR39U1	213398_s_at	-	545	Conv.
185	NM_014908	chr9:130747629-130749833	DOLK	204488_at	-	549	Div.
185	NM_015354	chr9:130749797-130809195	NUP188	212691_at	+	549	Div.
185	NM_015354	chr9:130749797-130809195	NUP188	214675_at	+	549	Div.
185	NM_015354	chr9:130749797-130809195	NUP188	217601_at	+	549	Div.
186	NM_003711	chr5:54756439-54866630	PPAP2A	209147_s_at	-	550	Conv.
186	NM_015360	chr5:54639332-54757166	SKIV2L2	212896_at	+	550	Conv.
187	NM_001307	chr17:7103945-7106988	CLDN7	202790_at	-	551	Conv.
187	NM_015362	chr17:7096274-7103983	C17orf81	219260_s_at	+	551	Conv.
187	NM_015362	chr17:7096274-7103983	C17orf81	223286_at	+	551	Conv.
188	NM_015420	chr8:104496117-104524856	DCAF13	220843_s_at	+	552	Div.
188	NM_015420	chr8:104496117-104524856	DCAF13	225676_s_at	+	552	Div.
188	NM_015420	chr8:104496117-104524856	DCAF13	231784_s_at	+	552	Div.
188	NM_030780	chr8:104480041-104496644	SLC25A32	221020_s_at	-	552	Div.
189	NM_002574	chr1:45749293-45760196	PRDX1	208680_at	-	553	Conv.
189	NM_015506	chr1:45738442-45749326	MMACHC	211774_s_at	+	553	Conv.
190	NM_001923	chr11:60823494-60857242	DDB1	208619_at	-	554	Div.
190	NM_015533	chr11:60857229-60872807	DAK	218688_at	+	554	Div.
190	NM_015533	chr11:60857229-60872807	DAK	244627_at	+	554	Div.
191	NM_015585	chr20:19981157-20289346	C20orf26	233389_at	+	555	Div.
191	NM_015585	chr20:19981157-20289346	C20orf26	240453_at	+	555	Div.
191	NM_016652	chr20:19963011-19984690	CRNKL1	219913_s_at	-	555	Div.
192	NM_001024210	chr1:151857899-151873192	S100A13	213481_at	-	556	Div.
192	NM_015607	chr1:151873148-151884603	C1orf77	202559_x_at	+	556	Div.
192	NM_015607	chr1:151873148-151884603	C1orf77	202560_s_at	+	556	Div.
192	NM_015607	chr1:151873148-151884603	C1orf77	209927_s_at	+	556	Div.
193	NM_015705	chr22:39096540-39136239	SGSM3	203014_x_at	+	557	Conv.
193	NM_015705	chr22:39096540-39136239	SGSM3	214779_s_at	+	557	Conv.
193	NM_015705	chr22:39096540-39136239	SGSM3	215519_x_at	+	557	Conv.
193	NM_020831	chr22:39136237-39362636	MKL1	212748_at	-	557	Conv.
193	NM_020831	chr22:39136237-39362636	MKL1	215291_at	-	557	Conv.
193	NM_020831	chr22:39136237-39362636	MKL1	215292_s_at	-	557	Conv.
194	NM_015971	chr17:70769343-70774052	MRPS7	217932_at	+	559	Conv.
194	NM_020679	chr17:70773905-70778898	MIF4GD	223411_at	-	559	Conv.
194	NM_020679	chr17:70773905-70778898	MIF4GD	231727_s_at	-	559	Conv.
195	NM_016067	chr4:84596141-84601953	MRPS18C	220103_s_at	+	562	Conv.
195	NM_016067	chr4:84596141-84601953	MRPS18C	222948_s_at	+	562	Conv.
195	NM_016067	chr4:84596141-84601953	MRPS18C	228019_s_at	+	562	Conv.
195	NM_139076	chr4:84601119-84625314	FAM175A	226521_s_at	-	562	Conv.
195	NM_139076	chr4:84601119-84625314	FAM175A	233543_s_at	-	562	Conv.
196	NM_016085	chr2:27288722-27293550	C2orf28	219329_s_at	+	563	Div.
196	NM_021095	chr2:27275958-27288679	SLC5A6	204087_s_at	-	563	Div.
197	NM_014714	chr16:1500428-1602110	IFT140	204792_s_at	-	564	Other
197	NM_014714	chr16:1500428-1602110	IFT140	244585_at	-	564	Other
197	NM_016111	chr16:1483352-1500461	TELO2	209528_s_at	+	564	Conv.
197	NM_016111	chr16:1483352-1500461	TELO2	34260_at	+	564	Conv.
198	NM_001042680	chr19:3489262-3508571	C19orf28	220178_at	-	567	Conv.
198	NM_016263	chr19:3457294-3487755	FZR1	209414_at	+	567	Conv.
198	NM_016263	chr19:3457294-3487755	FZR1	209415_at	+	567	Conv.
198	NM_016263	chr19:3457294-3487755	FZR1	209416_s_at	+	567	Conv.
198	NM_016263	chr19:3457294-3487755	FZR1	211865_s_at	+	567	Conv.
199	NM_005135	chr15:32309488-32398313	SLC12A6	220740_s_at	-	568	Conv.
199	NM_005135	chr15:32309488-32398313	SLC12A6	226741_at	-	568	Conv.
199	NM_016454	chr15:32304536-32309644	TMEM85	223043_at	+	568	Conv.
199	NM_016454	chr15:32304536-32309644	TMEM85	223857_x_at	+	568	Conv.
200	NM_016492	chr17:8132693-8134134	RANGRF	218526_s_at	+	574	Other
200	NM_016492	chr17:8132693-8134134	RANGRF	223554_s_at	+	574	Other
200	NM_201520	chr17:8131806-8138895	SLC25A35	236064_at	-	574	Other
201	NM_016525	chr9:34169002-34242521	UBAP1	221490_at	+	575	Conv.
201	NM_016525	chr9:34169002-34242521	UBAP1	46270_at	+	575	Conv.
201	NM_194313	chr9:34242377-34319198	KIF24	220652_at	-	575	Conv.
202	NM_001080395	chr17:76705690-76754467	AATK	205986_at	-	585	Conv.
202	NM_017451	chr17:76623541-76705827	BAIAP2	207832_at	+	585	Conv.
203	NM_017693	chr13:102249399-102291889	BIVM	222761_at	+	589	Div.
203	NM_017693	chr13:102249399-102291889	BIVM	229478_x_at	+	589	Div.
203	NM_017693	chr13:102249399-102291889	BIVM	233255_s_at	+	589	Div.
203	NM_024089	chr13:102234631-102249405	KDELC1	219479_at	-	589	Div.
204	NM_017706	chr5:140024567-140030737	WDR55	219809_at	+	590	Conv.
204	NM_017706	chr5:140024567-140030737	WDR55	222114_x_at	+	590	Conv.
204	NM_017706	chr5:140024567-140030737	WDR55	223833_at	+	590	Conv.
204	NM_194249	chr5:140030564-140033355	DND1	222070_at	-	590	Conv.
204	NM_194249	chr5:140030564-140033355	DND1	57739_at	-	590	Conv.
205	NM_017733	chr4:482988-523320	PIGG	218652_s_at	+	592	Div.
205	NM_017733	chr4:482988-523320	PIGG	233654_at	+	592	Div.
205	NM_133474	chr4:423778-483442	ZNF721	220159_at	-	592	Div.
205	NM_133474	chr4:423778-483442	ZNF721	228029_at	-	592	Div.
206	NM_017803	chr16:66614704-66670685	DUS2L	219486_at	+	593	Div.
206	NM_017803	chr16:66614704-66670685	DUS2L	47105_at	+	593	Div.
206	NM_018380	chr16:66612677-66615271	DDX28	203784_s_at	-	593	Div.
206	NM_018380	chr16:66612677-66615271	DDX28	203785_s_at	-	593	Div.
206	NM_018380	chr16:66612677-66615271	DDX28	40255_at	-	593	Div.
207	NM_001038707	chr1:149290070-149298749	CDC42SE1	218157_x_at	-	594	Conv.
207	NM_001038707	chr1:149290070-149298749	CDC42SE1	222537_s_at	-	594	Conv.
207	NM_001038707	chr1:149290070-149298749	CDC42SE1	223674_s_at	-	594	Conv.
207	NM_001038707	chr1:149290070-149298749	CDC42SE1	229120_s_at	-	594	Conv.
207	NM_017860	chr1:149286882-149290495	C1orf56	221222_s_at	+	594	Conv.
207	NM_017860	chr1:149286882-149290495	C1orf56	223459_s_at	+	594	Conv.
208	NM_017864	chr8:95904709-95961897	INTS8	218905_at	+	596	Conv.
208	NM_057749	chr8:95961628-95976658	CCNE2	205034_at	-	596	Conv.
208	NM_057749	chr8:95961628-95976658	CCNE2	211814_s_at	-	596	Conv.
209	NM_016582	chr11:60461130-60475833	SLC15A3	219593_at	-	597	Conv.
209	NM_017870	chr11:60448488-60461207	TMEM132A	218834_s_at	+	597	Conv.
209	NM_017870	chr11:60448488-60461207	TMEM132A	222758_s_at	+	597	Conv.
209	NM_017870	chr11:60448488-60461207	TMEM132A	232419_at	+	597	Conv.
210	NM_002674	chr12:101114366-101115744	PMCH	206942_s_at	-	604	Conv.
210	NM_017915	chr12:101038085-101115428	C12orf48	220060_s_at	+	604	Conv.
210	NM_017915	chr12:101038085-101115428	C12orf48	224147_at	+	604	Conv.
210	NM_017915	chr12:101038085-101115428	C12orf48	227928_at	+	604	Conv.
211	NM_014977	chr14:22597613-22634663	ACIN1	201715_s_at	-	605	Div.
211	NM_017924	chr14:22634627-22639505	C14orf119	223060_at	+	605	Div.
212	NM_001009996	chr3:49027438-49031021	DALRD3	218808_at	-	611	Conv.
212	NM_001009996	chr3:49027438-49031021	DALRD3	221934_s_at	-	611	Conv.
212	NM_018031	chr3:49019640-49028390	WDR6	217734_s_at	+	611	Conv.
212	NM_018031	chr3:49019640-49028390	WDR6	233573_s_at	+	611	Conv.
213	NM_016080	chr17:609298-632321	GLOD4	209092_s_at	-	613	Div.
213	NM_018146	chr17:632262-642491	RNMTL1	218993_at	+	613	Div.
214	NM_014860	chr2:27727182-27739953	SUPT7L	201836_s_at	-	614	Div.
214	NM_014860	chr2:27727182-27739953	SUPT7L	201837_s_at	-	614	Div.
214	NM_014860	chr2:27727182-27739953	SUPT7L	201838_s_at	-	614	Div.
214	NM_018158	chr2:27739841-27771351	SLC4A1AP	218682_s_at	+	614	Div.
215	NM_018186	chr1:168031173-168088853	C1orf112	220840_s_at	+	616	Conv.
215	NM_020423	chr1:168088427-168129700	SCYL3	205607_s_at	-	616	Conv.
215	NM_020423	chr1:168088427-168129700	SCYL3	41329_at	-	616	Conv.
216	NM_012459	chr11:111460745-111462732	TIMM8B	218357_s_at	-	620	Conv.
216	NM_012459	chr11:111460745-111462732	TIMM8B	223478_at	-	620	Conv.
216	NM_018195	chr11:111450177-111461084	C11orf57	218314_s_at	+	620	Conv.
216	NM_018195	chr11:111450177-111461084	C11orf57	222588_s_at	+	620	Conv.
217	NM_002227	chr1:65071493-65204775	JAK1	201648_at	-	621	Conv.
217	NM_018211	chr1:64983365-65071502	RAVER2	220680_at	+	621	Conv.
217	NM_018211	chr1:64983365-65071502	RAVER2	231851_at	+	621	Conv.
218	NM_018295	chr7:134483305-134501507	TMEM140	218999_at	+	622	Conv.
218	NM_024033	chr7:134501071-134506072	C7orf49	220949_s_at	-	622	Conv.
219	NM_018381	chr19:10057805-10064928	C19orf66	215645_at	+	626	Conv.
219	NM_018381	chr19:10057805-10064928	C19orf66	218429_s_at	+	626	Conv.
219	NM_018381	chr19:10057805-10064928	C19orf66	53720_at	+	626	Conv.
219	NM_031917	chr19:10064012-10074425	ANGPTL6	223967_at	-	626	Conv.
220	NM_002488	chr5:140005131-140007554	NDUFA2	209223_at	-	627	Conv.
220	NM_002488	chr5:140005131-140007554	NDUFA2	209224_s_at	-	627	Conv.
220	NM_018502	chr5:139999195-140005173	TMCO6	213550_s_at	+	627	Conv.
221	NM_018649	chr10:71482362-71542046	H2AFY2	218445_at	+	628	Conv.
221	NM_032797	chr10:71542028-71562696	AIFM2	224461_s_at	-	628	Conv.
221	NM_032797	chr10:71542028-71562696	AIFM2	228445_at	-	628	Conv.
222	NM_001098832	chr17:68715086-68740128	FAM104A	225319_s_at	-	631	Conv.
222	NM_018714	chr17:68700767-68716240	COG1	227784_s_at	+	631	Conv.
222	NM_018714	chr17:68700767-68716240	COG1	231813_s_at	+	631	Conv.
223	NM_018840	chr20:34667550-34674374	C20orf24	217835_x_at	+	632	Conv.
223	NM_018840	chr20:34667550-34674374	C20orf24	223880_x_at	+	632	Conv.
223	NM_018840	chr20:34667550-34674374	C20orf24	224376_s_at	+	632	Conv.
223	NM_032214	chr20:34674335-34707972	SLA2	232234_at	-	632	Conv.
224	NM_019083	chr1:100371293-100388642	CCDC76	219130_at	+	634	Conv.
224	NM_019083	chr1:100371293-100388642	CCDC76	232489_at	+	634	Conv.
224	NM_144620	chr1:100387000-100416359	LRRC39	227532_at	-	634	Conv.
225	NM_004569	chr14:67125775-67136770	PIGH	209625_at	-	640	Conv.
225	NM_020715	chr14:67069760-67126008	PLEKHH1	225726_s_at	+	640	Conv.
225	NM_020715	chr14:67069760-67126008	PLEKHH1	225727_at	+	640	Conv.
226	NM_015476	chr18:32630031-32663156	C18orf10	212055_at	-	642	Div.
226	NM_015476	chr18:32630031-32663156	C18orf10	213616_at	-	642	Div.
226	NM_015476	chr18:32630031-32663156	C18orf10	213617_s_at	-	642	Div.
226	NM_020776	chr18:32663077-33059286	KIAA1328	232358_at	+	642	Div.
227	NM_015638	chr20:33053867-33144279	TRPC4AP	212059_s_at	-	643	Conv.
227	NM_020884	chr20:33007364-33053901	MYH7B	215795_at	+	643	Conv.
227	NM_020884	chr20:33007364-33053901	MYH7B	233949_s_at	+	643	Conv.
228	NM_000298	chr1:153525707-153537849	PKLR	207858_s_at	-	644	Conv.
228	NM_020897	chr1:153513997-153526262	HCN3	228741_s_at	+	644	Conv.
229	NM_012467	chr16:1211652-1215255	TPSG1	220339_s_at	-	645	Conv.
229	NM_021098	chr16:1143241-1211773	CACNA1H	205845_at	+	645	Conv.
230	NM_015584	chr17:23697785-23708730	POLDIP2	217806_s_at	-	646	Conv.
230	NM_015584	chr17:23697785-23708730	POLDIP2	222425_s_at	-	646	Conv.
230	NM_021137	chr17:23686674-23698162	TNFAIP1	201207_at	+	646	Conv.
230	NM_021137	chr17:23686674-23698162	TNFAIP1	201208_s_at	+	646	Conv.
231	NM_021145	chr7:86619805-86663584	DMTF1	203301_s_at	+	647	Conv.
231	NM_024315	chr7:86663413-86686967	C7orf23	204215_at	-	647	Conv.
232	NM_018688	chr8:22533891-22582606	BIN3	222199_s_at	-	648	Conv.
232	NM_021174	chr8:22518483-22533928	KIAA1967	221070_s_at	+	648	Conv.
233	NM_012239	chr11:205029-226362	SIRT3	221562_s_at	-	649	Conv.
233	NM_021932	chr11:198529-205110	RIC8A	221647_s_at	+	649	Conv.
234	NM_018128	chr17:2172731-2187428	TSR1	218155_x_at	-	655	Conv.
234	NM_018128	chr17:2172731-2187428	TSR1	218156_s_at	-	655	Conv.
234	NM_018128	chr17:2172731-2187428	TSR1	221987_s_at	-	655	Conv.
234	NM_018128	chr17:2172731-2187428	TSR1	239042_at	-	655	Conv.
234	NM_021947	chr17:2153997-2175303	SRR	219204_s_at	+	655	Conv.
234	NM_021947	chr17:2153997-2175303	SRR	219205_at	+	655	Conv.
234	NM_021947	chr17:2153997-2175303	SRR	222844_s_at	+	655	Conv.
235	NM_021959	chr6_qbl_hap2:1281857-1285034	PPP1R11	201500_s_at	+	658	Conv.
235	NM_025236	chr6_qbl_hap2:1284968-1290549	RNF39	219916_s_at	-	658	Conv.
236	NM_013334	chr3:49733935-49736388	GMPPB	219920_s_at	-	659	Conv.
236	NM_013334	chr3:49733935-49736388	GMPPB	222710_at	-	659	Conv.
236	NM_022064	chr3:49701993-49733966	RNF123	221063_x_at	+	659	Conv.
236	NM_022064	chr3:49701993-49733966	RNF123	224186_s_at	+	659	Conv.
237	NM_016541	chr16:788041-790734	GNG13	220806_x_at	-	660	Conv.
237	NM_022092	chr16:778622-788075	CHTF18	226569_s_at	+	660	Conv.
238	NM_018111	chr19:54313465-54314209	C19orf73	220151_at	-	661	Conv.
238	NM_022165	chr19:54309429-54313529	LIN7B	219760_at	+	661	Conv.
239	NM_022346	chr4:17421622-17455585	NCAPG	218662_s_at	+	663	Conv.
239	NM_022346	chr4:17421622-17455585	NCAPG	218663_at	+	663	Conv.
239	NM_153686	chr4:17453936-17632581	LCORL	232293_at	-	663	Conv.
240	NM_022720	chr22:18447754-18479400	DGCR8	218650_at	+	666	Conv.
240	NM_022720	chr22:18447754-18479400	DGCR8	219811_at	+	666	Conv.
240	NM_022720	chr22:18447754-18479400	DGCR8	64474_g_at	+	666	Conv.
240	NM_022720	chr22:18447754-18479400	DGCR8	91617_at	+	666	Conv.
240	NM_022727	chr22:18479397-18484768	TRMT2A	218475_at	-	666	Conv.
241	NM_003680	chr1:33013426-33056220	YARS	212048_s_at	-	667	Div.
241	NM_003680	chr1:33013426-33056220	YARS	238760_at	-	667	Div.
241	NM_022753	chr1:33055762-33097063	S100PBP	218370_s_at	+	667	Div.
241	NM_022753	chr1:33055762-33097063	S100PBP	222610_s_at	+	667	Div.
242	NM_022761	chr11:111255157-111260007	C11orf1	218925_s_at	+	668	Div.
242	NM_022761	chr11:111255157-111260007	C11orf1	222785_x_at	+	668	Div.
242	NM_022761	chr11:111255157-111260007	C11orf1	231530_s_at	+	668	Div.
242	NM_138378	chr11:111249989-111255363	FDXACB1	229989_at	-	668	Div.
243	NM_022896	chr20:39402973-39422636	LPIN3	232966_at	+	669	Conv.
243	NM_052846	chr20:39422019-39428912	EMILIN3	228307_at	-	669	Conv.
244	NM_001031737	chr16:712582-716474	CCDC78	236745_at	-	670	Conv.
244	NM_023933	chr16:711158-712591	FAM173A	219709_x_at	+	670	Conv.
245	NM_004778	chr11:60374973-60380020	GPR44	206361_at	-	675	Conv.
245	NM_004778	chr11:60374973-60380020	GPR44	216464_x_at	-	675	Conv.
245	NM_024098	chr11:60366004-60375137	CCDC86	203119_at	+	675	Conv.
246	NM_004036	chr2:24895541-24995559	ADCY3	209320_at	-	676	Conv.
246	NM_004036	chr2:24895541-24995559	ADCY3	209321_s_at	-	676	Conv.
246	NM_024322	chr2:24869836-24896288	CENPO	219472_at	+	676	Conv.
246	NM_024322	chr2:24869836-24896288	CENPO	226118_at	+	676	Conv.
247	NM_003917	chr14:23098616-23107119	AP1G2	214341_at	-	677	Conv.
247	NM_024328	chr14:23095037-23098627	THTPA	218540_at	+	677	Conv.
248	NM_001039693	chr2:200501878-200528704	C2orf60	235181_at	-	680	Div.
248	NM_001039693	chr2:200501878-200528704	C2orf60	235686_at	-	680	Div.
248	NM_001039693	chr2:200501878-200528704	C2orf60	241825_at	-	680	Div.
248	NM_024520	chr2:200528284-200537092	C2orf47	219176_at	+	680	Div.
249	NM_024575	chr1:149395728-149398849	TNFAIP8L2	223583_at	+	682	Conv.
249	NM_212551	chr1:149398847-149404994	LYSMD1	232283_at	-	682	Conv.
250	NM_018166	chr1:36560218-36562342	FAM176B	220134_x_at	-	687	Other
250	NM_018166	chr1:36560218-36562342	FAM176B	221710_x_at	-	687	Other
250	NM_024676	chr1:36545294-36559535	C1orf113	220193_at	+	687	Other
251	NM_000942	chr15:62235066-62242407	PPIB	200967_at	-	689	Conv.
251	NM_000942	chr15:62235066-62242407	PPIB	200968_s_at	-	689	Conv.
251	NM_024798	chr15:62230968-62236733	SNX22	230509_at	+	689	Conv.
251	NM_024798	chr15:62230968-62236733	SNX22	235460_at	+	689	Conv.
252	NM_014953	chr13:72227540-72254345	DIS3	214194_at	-	690	Conv.
252	NM_014953	chr13:72227540-72254345	DIS3	218362_s_at	-	690	Conv.
252	NM_014953	chr13:72227540-72254345	DIS3	222607_s_at	-	690	Conv.
252	NM_014953	chr13:72227540-72254345	DIS3	234660_s_at	-	690	Conv.
252	NM_024808	chr13:72200042-72228329	C13orf34	219544_at	+	690	Conv.
253	NM_002907	chr12:21513110-21545870	RECQL	205091_x_at	-	692	Conv.
253	NM_002907	chr12:21513110-21545870	RECQL	210568_s_at	-	692	Conv.
253	NM_002907	chr12:21513110-21545870	RECQL	212917_x_at	-	692	Conv.
253	NM_002907	chr12:21513110-21545870	RECQL	212918_at	-	692	Conv.
253	NM_024854	chr12:21481804-21515449	PYROXD1	219802_at	+	692	Conv.
253	NM_024854	chr12:21481804-21515449	PYROXD1	231173_at	+	692	Conv.
254	NM_019072	chr5:64997510-65053697	SGTB	228745_at	-	694	Conv.
254	NM_019072	chr5:64997510-65053697	SGTB	232084_at	-	694	Conv.
254	NM_024941	chr5:64956313-64997710	C5orf44	218674_at	+	694	Conv.
255	NM_005274	chr1:84736593-84744850	GNG5	207157_s_at	-	696	Div.
255	NM_025065	chr1:84717507-84736621	RPF1	218462_at	+	696	Conv.
256	NM_016938	chr11:65390487-65396916	EFEMP2	206580_s_at	-	700	Conv.
256	NM_016938	chr11:65390487-65396916	EFEMP2	209356_x_at	-	700	Conv.
256	NM_025128	chr11:65384447-65390490	MUS81	218463_s_at	+	700	Conv.
257	NM_025187	chr16:65701415-65739943	C16orf70	220601_at	+	701	Conv.
257	NM_025187	chr16:65701415-65739943	C16orf70	223440_at	+	701	Conv.
257	NM_033309	chr16:65739505-65742403	B3GNT9	226058_at	-	701	Conv.
258	NM_025194	chr19:45914847-45938605	ITPKC	213076_at	+	702	Conv.
258	NM_198476	chr19:45938600-45947668	C19orf54	222052_at	-	702	Conv.
259	NM_025228	chr1:207996016-208022291	TRAF3IP3	205804_s_at	+	703	Conv.
259	NM_025228	chr1:207996016-208022291	TRAF3IP3	213888_s_at	+	703	Conv.
259	NM_025228	chr1:207996016-208022291	TRAF3IP3	215275_at	+	703	Conv.
259	NM_152485	chr1:208022284-208024513	C1orf74	229933_at	-	703	Conv.
259	NM_152485	chr1:208022284-208024513	C1orf74	231932_at	-	703	Conv.
260	NM_005275	chr6_qbl_hap2:1756004-1772222	GNL1	203307_at	-	706	Div.
260	NM_025263	chr6_qbl_hap2:1771336-1779324	PRR3	204795_at	+	706	Div.
261	NM_006411	chr6_qbl_hap2:3350949-3358883	AGPAT1	215535_s_at	-	709	Conv.
261	NM_006411	chr6_qbl_hap2:3350949-3358883	AGPAT1	32836_at	-	709	Conv.
261	NM_030652	chr6_qbl_hap2:3347371-3351029	EGFL8	208469_s_at	+	709	Conv.
262	NM_018409	chr4:186522025-186537146	LRP2BP	207797_s_at	-	714	Conv.
262	NM_031953	chr4:186368277-186522114	SNX25	227311_at	+	714	Conv.
262	NM_031953	chr4:186368277-186522114	SNX25	227408_s_at	+	714	Conv.
262	NM_031953	chr4:186368277-186522114	SNX25	232425_at	+	714	Conv.
263	NM_005122	chr1:159466079-159474624	NR1I3	207007_at	-	718	Conv.
263	NM_032174	chr1:159462456-159467031	TOMM40L	226059_at	+	718	Conv.
264	NM_001930	chr19:12647533-12653677	DHPS	202802_at	-	720	Conv.
264	NM_001930	chr19:12647533-12653677	DHPS	207831_x_at	-	720	Conv.
264	NM_001930	chr19:12647533-12653677	DHPS	211558_s_at	-	720	Conv.
264	NM_032332	chr19:12641516-12647646	WDR83	224434_s_at	+	720	Conv.
265	NM_000096	chr3:150372979-150422522	CP	204846_at	-	722	Conv.
265	NM_000096	chr3:150372979-150422522	CP	214282_at	-	722	Conv.
265	NM_000096	chr3:150372979-150422522	CP	227253_at	-	722	Conv.
265	NM_000096	chr3:150372979-150422522	CP	228143_at	-	722	Conv.
265	NM_032383	chr3:150330060-150373995	HPS3	227139_s_at	+	722	Conv.
265	NM_032383	chr3:150330060-150373995	HPS3	238539_at	+	722	Conv.
266	NM_032439	chr10:60606353-60677540	PHYHIPL	226623_at	+	724	Conv.
266	NM_198215	chr10:60675894-60792358	FAM13C	214914_at	-	724	Conv.
267	NM_025115	chr8:33475777-33490198	C8orf41	219124_at	-	729	Conv.
267	NM_032509	chr8:33462226-33478320	MAK16	211686_s_at	+	729	Conv.
268	NM_023076	chr16:1353206-1369685	UNKL	221064_s_at	-	730	Conv.
268	NM_023076	chr16:1353206-1369685	UNKL	229908_s_at	-	730	Conv.
268	NM_032520	chr16:1341900-1353353	GNPTG	224887_at	+	730	Conv.
269	NM_003353	chr2:27383768-27384634	UCN	206072_at	-	731	Conv.
269	NM_032546	chr2:27358800-27383811	TRIM54	233669_s_at	+	731	Conv.
270	NM_013388	chr2:27207128-27211046	PREB	217861_s_at	-	732	Conv.
270	NM_032604	chr2:27200160-27207184	ABHD1	232550_at	+	732	Conv.
270	NM_032604	chr2:27200160-27207184	ABHD1	236461_at	+	732	Conv.
271	NM_016060	chr17:6487356-6495678	MED31	219318_x_at	-	736	Conv.
271	NM_016060	chr17:6487356-6495678	MED31	222867_s_at	-	736	Conv.
271	NM_032731	chr17:6484945-6488585	TXNDC17	224511_s_at	+	736	Conv.
271	NM_032731	chr17:6484945-6488585	TXNDC17	228743_at	+	736	Conv.
272	NM_018310	chr8:37820555-37826589	BRF2	218954_s_at	-	737	Conv.
272	NM_018310	chr8:37820555-37826589	BRF2	218955_at	-	737	Conv.
272	NM_032777	chr8:37773558-37820662	GPR124	221814_at	+	737	Conv.
272	NM_032777	chr8:37773558-37820662	GPR124	65718_at	+	737	Conv.
273	NM_032811	chr11:123997951-124011032	TBRG1	225818_s_at	+	738	Conv.
273	NM_032811	chr11:123997951-124011032	TBRG1	225819_at	+	738	Conv.
273	NM_032811	chr11:123997951-124011032	TBRG1	226318_at	+	738	Conv.
273	NM_032811	chr11:123997951-124011032	TBRG1	230681_at	+	738	Conv.
273	NM_170601	chr11:124010902-124048927	SIAE	223744_s_at	-	738	Conv.
273	NM_170601	chr11:124010902-124048927	SIAE	224391_s_at	-	738	Conv.
274	NM_017621	chr7:101883671-101892326	ALKBH4	222228_s_at	-	739	Conv.
274	NM_032831	chr7:101861000-101884273	ORAI2	218811_at	+	739	Conv.
274	NM_032831	chr7:101861000-101884273	ORAI2	218812_s_at	+	739	Conv.
275	NM_023008	chr19:10524760-10537702	KRI1	218798_at	-	740	Conv.
275	NM_023008	chr19:10524760-10537702	KRI1	227587_at	-	740	Conv.
275	NM_032885	chr19:10515646-10525094	ATG4D	226871_s_at	+	740	Conv.
276	NM_018110	chr16:56063370-56077886	DOK4	207747_s_at	-	741	Conv.
276	NM_018110	chr16:56063370-56077886	DOK4	209690_s_at	-	741	Conv.
276	NM_018110	chr16:56063370-56077886	DOK4	209691_s_at	-	741	Conv.
276	NM_032940	chr16:56054051-56063422	POLR2C	208996_s_at	+	741	Conv.
276	NM_032940	chr16:56054051-56063422	POLR2C	214263_x_at	+	741	Conv.
276	NM_032940	chr16:56054051-56063422	POLR2C	216282_x_at	+	741	Conv.
277	NM_032966	chr11:118269310-118272181	CXCR5	216734_s_at	+	742	Conv.
277	NM_182557	chr11:118272060-118286823	BCL9L	227616_at	-	742	Conv.
277	NM_182557	chr11:118272060-118286823	BCL9L	228065_at	-	742	Conv.
278	NM_006844	chr19:15086784-15097577	ILVBL	202993_at	-	743	Conv.
278	NM_006844	chr19:15086784-15097577	ILVBL	210624_s_at	-	743	Conv.
278	NM_033025	chr19:15079213-15086789	SYDE1	212962_at	+	743	Conv.
278	NM_033025	chr19:15079213-15086789	SYDE1	216271_x_at	+	743	Conv.
278	NM_033025	chr19:15079213-15086789	SYDE1	216272_x_at	+	743	Conv.
278	NM_033025	chr19:15079213-15086789	SYDE1	44702_at	+	743	Conv.
279	NM_003315	chr17:37381964-37423241	DNAJC7	202416_at	-	746	Div.
279	NM_033133	chr17:37372284-37383280	CNP	208912_s_at	+	746	Conv.
280	NM_005469	chr20:43903766-43919455	ACOT8	204212_at	-	750	Conv.
280	NM_033421	chr20:43895876-43905321	SNX21	226595_at	+	750	Conv.
281	NM_022719	chr22:17497791-17512190	DGCR14	204383_at	-	755	Other
281	NM_022719	chr22:17497791-17512190	DGCR14	216285_at	-	755	Other
281	NM_022719	chr22:17497791-17512190	DGCR14	217285_at	-	755	Other
281	NM_022719	chr22:17497791-17512190	DGCR14	32032_at	-	755	Other
281	NM_053006	chr22:17498320-17500136	TSSK2	214371_at	+	755	Other
281	NM_053006	chr22:17498320-17500136	TSSK2	217275_at	+	755	Other
282	NM_018180	chr10:127514898-127559874	DHX32	218198_at	-	757	Conv.
282	NM_078468	chr10:127502093-127515114	BCCIP	227322_s_at	+	757	Conv.
283	NM_015474	chr20:34953640-35013660	SAMHD1	204502_at	-	760	Conv.
283	NM_015474	chr20:34953640-35013660	SAMHD1	234987_at	-	760	Conv.
283	NM_080628	chr20:34937983-34956046	C20orf118	233829_at	+	760	Conv.
284	NM_021100	chr20:33720023-33750701	NFS1	218455_at	-	761	Div.
284	NM_080748	chr20:33750645-33752316	ROMO1	224972_at	+	761	Div.
285	NM_006694	chr1:152213368-152217075	JTB	200048_s_at	-	766	Conv.
285	NM_006694	chr1:152213368-152217075	JTB	210434_x_at	-	766	Conv.
285	NM_006694	chr1:152213368-152217075	JTB	210927_x_at	-	766	Conv.
285	NM_006694	chr1:152213368-152217075	JTB	200048_s_at	-	766	Conv.
285	NM_130898	chr1:152207020-152213456	CREB3L4	226455_at	+	766	Conv.
286	NM_002115	chr5:176240475-176258939	HK3	205936_s_at	-	773	Conv.
286	NM_133369	chr5:176170165-176240505	UNC5A	236448_at	+	773	Conv.
287	NM_001478	chr12:56305817-56313252	B4GALNT1	206435_at	-	774	Conv.
287	NM_133489	chr12:56299959-56306201	SLC26A10	214951_at	+	774	Conv.
288	NM_018198	chr1:6616814-6684553	DNAJC11	215792_s_at	-	777	Conv.
288	NM_138350	chr1:6607796-6618233	THAP3	213192_at	+	777	Conv.
288	NM_138350	chr1:6607796-6618233	THAP3	217658_at	+	777	Conv.
289	NM_001012508	chr10:135084159-135088111	SPRN	238331_at	-	778	Conv.
289	NM_138384	chr10:135057610-135084164	MTG1	212767_at	+	778	Conv.
290	NM_001040146	chr16:67709412-67723563	CHTF8	224732_at	-	780	Conv.
290	NM_138612	chr16:67697629-67710120	HAS3	228178_s_at	+	780	Conv.
290	NM_138612	chr16:67697629-67710120	HAS3	228179_at	+	780	Conv.
291	NM_001571	chr19:54854637-54860944	IRF3	202621_at	-	781	Div.
291	NM_138639	chr19:54860210-54868985	BCL2L12	233110_s_at	+	781	Div.
292	NM_001033026	chr19:960649-972141	C19orf6	212574_x_at	-	782	Conv.
292	NM_001033026	chr19:960649-972141	C19orf6	212575_at	-	782	Conv.
292	NM_001033026	chr19:960649-972141	C19orf6	213986_s_at	-	782	Conv.
292	NM_001033026	chr19:960649-972141	C19orf6	225247_at	-	782	Conv.
292	NM_138690	chr19:951436-960723	GRIN3B	233892_at	+	782	Conv.
293	NM_002404	chr17:19227347-19231125	MFAP4	212713_at	-	784	Conv.
293	NM_139033	chr17:19221626-19227450	MAPK7	35617_at	+	784	Conv.
294	NM_024898	chr19:6418217-6432798	DENND1C	221080_s_at	-	786	Conv.
294	NM_139161	chr19:6415259-6418230	CRB3	232609_at	+	786	Conv.
295	NM_004169	chr17:18171911-18207581	SHMT1	209980_s_at	-	791	Conv.
295	NM_004169	chr17:18171911-18207581	SHMT1	217304_at	-	791	Conv.
295	NM_004169	chr17:18171911-18207581	SHMT1	224954_at	-	791	Conv.
295	NM_144775	chr17:18159318-18172095	SMCR8	227304_at	+	791	Conv.
295	NM_144775	chr17:18159318-18172095	SMCR8	227305_s_at	+	791	Conv.
295	NM_144775	chr17:18159318-18172095	SMCR8	238434_at	+	791	Conv.
296	NM_000421	chr17:36227894-36232389	KRT10	207023_x_at	-	799	Div.
296	NM_000421	chr17:36227894-36232389	KRT10	210633_x_at	-	799	Div.
296	NM_000421	chr17:36227894-36232389	KRT10	213287_s_at	-	799	Div.
296	NM_145274	chr17:36228899-36246052	TMEM99	226565_at	+	799	Div.
297	NM_006659	chr10:134943127-134972634	TUBGCP2	202476_s_at	-	802	Div.
297	NM_006659	chr10:134943127-134972634	TUBGCP2	202477_s_at	-	802	Div.
297	NM_145806	chr10:134972412-134976656	ZNF511	225307_at	+	802	Div.
298	NM_017715	chr7:99499588-99517307	ZNF3	232497_at	-	805	Conv.
298	NM_145914	chr7:99485352-99500600	ZSCAN21	223424_s_at	+	805	Conv.
299	NM_152259	chr15:87919821-87972257	C15orf42	230021_at	+	810	Conv.
299	NM_152259	chr15:87919821-87972257	C15orf42	232475_at	+	810	Conv.
299	NM_198525	chr15:87972204-87999686	KIF7	229405_at	-	810	Conv.
300	NM_032937	chr9:139629604-139633129	C9orf37	223390_at	-	811	Conv.
300	NM_152285	chr9:139619916-139629633	ARRDC1	226405_s_at	+	811	Conv.
301	NM_004913	chr16:88301041-88314895	C16orf7	205781_at	-	816	Div.
301	NM_152287	chr16:88314893-88334833	ZNF276	213778_x_at	+	816	Div.
301	NM_152287	chr16:88314893-88334833	ZNF276	231922_at	+	816	Div.
302	NM_004203	chr16:2962792-2970541	PKMYT1	204267_x_at	-	818	Conv.
302	NM_152341	chr16:2959342-2963486	PAQR4	212858_at	+	818	Conv.
303	NM_006613	chr17:18864714-18891061	GRAP	206620_at	-	824	Conv.
303	NM_006613	chr17:18864714-18891061	GRAP	229726_at	-	824	Conv.
303	NM_152351	chr17:18796202-18864728	SLC5A10	239707_at	+	824	Conv.
304	NM_018509	chr17:45813592-45829913	LRRC59	222231_s_at	-	827	Conv.
304	NM_018509	chr17:45813592-45829913	LRRC59	234812_at	-	827	Conv.
304	NM_152463	chr17:45805579-45813819	EME1	224241_s_at	+	827	Conv.
304	NM_152463	chr17:45805579-45813819	EME1	234464_s_at	+	827	Conv.
304	NM_152463	chr17:45805579-45813819	EME1	234465_at	+	827	Conv.
305	NM_007267	chr17:73620593-73640083	TMC6	204328_at	-	828	Div.
305	NM_007267	chr17:73620593-73640083	TMC6	214958_s_at	-	828	Div.
305	NM_152468	chr17:73638453-73650644	TMC8	236554_x_at	+	828	Div.
306	NM_002206	chr12:54364620-54387953	ITGA7	209663_s_at	-	831	Conv.
306	NM_002206	chr12:54364620-54387953	ITGA7	216331_at	-	831	Conv.
306	NM_152637	chr12:54361596-54364661	METTL7B	227055_at	+	831	Conv.
307	NM_024629	chr4:185852212-185892280	MLF1IP	218883_s_at	-	833	Conv.
307	NM_024629	chr4:185852212-185892280	MLF1IP	229304_s_at	-	833	Conv.
307	NM_024629	chr4:185852212-185892280	MLF1IP	229305_at	-	833	Conv.
307	NM_152683	chr4:185807760-185853106	CCDC111	227157_at	+	833	Conv.
308	NM_006234	chr7:101900552-101906386	POLR2J	212782_x_at	-	834	Conv.
308	NM_152892	chr7:101892394-101900617	LRWD1	225680_at	+	834	Conv.
309	NM_006764	chr3:50300166-50305030	IFRD2	209100_at	-	835	Conv.
309	NM_153215	chr3:50291521-50300549	C3orf45	237024_at	+	835	Conv.
310	NM_153320	chr6:43373975-43381254	SLC22A7	220554_at	+	836	Conv.
310	NM_206922	chr6:43381188-43384508	CRIP3	235720_at	-	836	Conv.
311	NM_017871	chr1:1236827-1249909	CPSF3L	217994_x_at	-	837	Conv.
311	NM_017871	chr1:1236827-1249909	CPSF3L	224312_x_at	-	837	Conv.
311	NM_017871	chr1:1236827-1249909	CPSF3L	232437_at	-	837	Conv.
311	NM_017871	chr1:1236827-1249909	CPSF3L	233563_s_at	-	837	Conv.
311	NM_017871	chr1:1236827-1249909	CPSF3L	233625_x_at	-	837	Conv.
311	NM_153339	chr1:1233856-1236920	PUSL1	228733_at	+	837	Conv.
312	NM_020385	chr9:135261006-135272985	REXO4	218767_at	-	842	Conv.
312	NM_153710	chr9:135233104-135261041	C9orf96	236805_at	+	842	Conv.
313	NM_016556	chr17:37977854-37983273	PSMC3IP	205956_x_at	-	846	Conv.
313	NM_016556	chr17:37977854-37983273	PSMC3IP	213951_s_at	-	846	Conv.
313	NM_170607	chr17:37972603-37978747	MLX	210752_s_at	+	846	Conv.
313	NM_170607	chr17:37972603-37978747	MLX	213708_s_at	+	846	Conv.
313	NM_170607	chr17:37972603-37978747	MLX	217909_s_at	+	846	Conv.
313	NM_170607	chr17:37972603-37978747	MLX	217910_x_at	+	846	Conv.
314	NM_000080	chr17:4741839-4747148	CHRNE	207274_at	-	847	Conv.
314	NM_000080	chr17:4741839-4747148	CHRNE	215916_at	-	847	Conv.
314	NM_170663	chr17:4683302-4742135	MINK1	209241_x_at	+	847	Conv.
314	NM_170663	chr17:4683302-4742135	MINK1	215909_x_at	+	847	Conv.
315	NM_016442	chr5:96122269-96169648	ERAP1	209701_at	-	853	Conv.
315	NM_016442	chr5:96122269-96169648	ERAP1	214012_at	-	853	Conv.
315	NM_016442	chr5:96122269-96169648	ERAP1	214034_at	-	853	Conv.
315	NM_173060	chr5:96064249-96136141	CAST	207467_x_at		853	Conv.
315	NM_173060	chr5:96064249-96136141	CAST	212580_at		853	Conv.
315	NM_173060	chr5:96064249-96136141	CAST	212586_at		853	Conv.
316	NM_015541	chr3:66511910-66633535	LRIG1	211596_s_at	-	857	Conv.
316	NM_015541	chr3:66511910-66633535	LRIG1	238339_x_at	-	857	Conv.
316	NM_173471	chr3:66094324-66512041	SLC25A26	225862_at	+	857	Conv.
317	NM_003766	chr17:38215675-38229836	BECN1	208945_s_at	-	859	Conv.
317	NM_003766	chr17:38215675-38229836	BECN1	208946_s_at	-	859	Conv.
317	NM_173478	chr17:38204379-38217131	CNTD1	231463_at	+	859	Conv.
318	NM_173595	chr12:54917857-54938410	ANKRD52	228257_at	-	860	Conv.
318	NM_173596	chr12:54910086-54917896	SLC39A5	231667_at	+	860	Conv.
319	NM_003586	chr16:29924335-29929902	DOC2A	205744_at	-	861	Conv.
319	NM_173618	chr16:29915031-29924613	INO80E	227286_at	+	861	Conv.
320	NM_170604	chr19:43591537-43608785	RASGRP4	240862_at	-	870	Conv.
320	NM_174905	chr19:43585614-43591568	FAM98C	227951_s_at	+	870	Conv.
321	NM_013291	chr8:145589253-145605541	CPSF1	201638_s_at	-	871	Conv.
321	NM_013291	chr8:145589253-145605541	CPSF1	201639_s_at	-	871	Conv.
321	NM_013291	chr8:145589253-145605541	CPSF1	33132_at	-	871	Conv.
321	NM_174922	chr8:145568538-145589261	ADCK5	228524_at	+	871	Conv.
322	NM_032818	chr9:35649340-35655278	C9orf100	230521_at	-	874	Conv.
322	NM_032818	chr9:35649340-35655278	C9orf100	230522_s_at	-	874	Conv.
322	NM_032818	chr9:35649340-35655278	C9orf100	231892_at	-	874	Conv.
322	NM_174923	chr9:35648286-35651500	CCDC107	229063_s_at	+	874	Conv.
323	NM_021008	chr11:634224-685740	DEAF1	209407_s_at	-	875	Div.
323	NM_174940	chr11:685615-694129	TMEM80	221951_at	+	875	Div.
323	NM_174940	chr11:685615-694129	TMEM80	65630_at	+	875	Div.
324	NM_138411	chr19:55661856-55671815	FAM71E1	229289_at	-	877	Div.
324	NM_175063	chr19:55671547-55678420	C19orf63	224727_at	+	877	Div.
325	NM_031472	chr11:63747846-63750302	TRPT1	223436_s_at	-	889	Conv.
325	NM_178443	chr11:63730727-63747939	FERMT3	223303_at	+	889	Conv.
326	NM_005679	chr16:82768961-82778163	TAF1C	203937_s_at	-	890	Conv.
326	NM_005679	chr16:82768961-82778163	TAF1C	203938_s_at	-	890	Conv.
326	NM_178452	chr16:82736365-82769025	LRRC50	215173_at	+	890	Conv.
326	NM_178452	chr16:82736365-82769025	LRRC50	222068_s_at	+	890	Conv.
327	NM_001014286	chr13:36481450-36531850	FAM48A	226330_s_at	-	901	Conv.
327	NM_181503	chr13:36472677-36481751	EXOSC8	215136_s_at	+	901	Conv.
328	NM_006348	chr7:106629424-106992195	COG5	203629_s_at	-	903	Div.
328	NM_006348	chr7:106629424-106992195	COG5	203630_s_at	-	903	Div.
328	NM_181581	chr7:106991667-107006204	DUS4L	205761_s_at	+	903	Div.
328	NM_181581	chr7:106991667-107006204	DUS4L	205762_s_at	+	903	Div.
329	NM_144981	chr11:31410524-31487745	IMMP1L	229025_s_at	-	905	Conv.
329	NM_144981	chr11:31410524-31487745	IMMP1L	230556_at	-	905	Conv.
329	NM_181706	chr11:31347952-31410958	DNAJC24	213853_at	+	905	Conv.
330	NM_020140	chr12:97653201-98072603	ANKS1B	219989_s_at	-	906	Conv.
330	NM_181861	chr12:97563208-97653342	APAF1	211553_x_at	+	906	Conv.
330	NM_181861	chr12:97563208-97653342	APAF1	211554_s_at	+	906	Conv.
331	NM_001003692	chr22:28456944-28492969	ZMAT5	218752_at	-	911	Conv.
331	NM_182527	chr22:28446343-28457820	CABP7	234796_at	+	911	Conv.
331	NM_182527	chr22:28446343-28457820	CABP7	243173_at	+	911	Conv.
332	NM_020643	chr11:8898198-8911129	C11orf16	220344_at	-	927	Conv.
332	NM_182901	chr11:8889377-8898202	C11orf17	242515_x_at	+	927	Conv.
333	NM_012168	chr1:11631034-11637326	FBXO2	219305_x_at	-	930	Div.
333	NM_183412	chr1:11637018-11645971	FBXO44	222861_x_at	+	930	Div.
334	NM_173573	chr11:544849-550779	C11orf35	236050_at	-	932	Conv.
334	NM_198075	chr11:527521-544916	LRRC56	232554_at	+	932	Conv.

## Sheet: S1B
Supplementary Table S1B. Significantly correlated pairs of Affymetrix micro-array probesets selected for further analyses.
Grade 3, Basal-like subtype
Harvard cohort (n=18)
Num. of Pair	AffyID1	AffyID2	gene-name1	gene-name2	Kendal-correlation	p-value
					coefficient
83	209836_x_at	218317_x_at	BOLA2	SLX1A	0.464052	0.00665282
100	219126_at	221786_at	PHF10	C6orf120	0.503268	0.0029857
100	219126_at	221787_at	PHF10	C6orf120	0.411765	0.0172077
134	223240_at	228334_x_at	FBXO8	KIAA1712	0.464052	0.00665282
189	221637_s_at	229099_at	C11orf48	C11orf83	0.477124	0.00513906
251	201243_s_at	227556_at	ATP1B1	NME7	0.424837	0.0137305
254	201421_s_at	211755_s_at	WDR77	ATP5F1	0.372549	0.0324086
326	202758_s_at	226839_at	RFXANK	NR2C2AP	0.594771	0.000324628
327	203513_at	208264_s_at	SPG11	EIF3J	0.464052	0.00665282
327	208985_s_at	232403_at	EIF3J	SPG11	0.398693	0.0214044
369	205452_at	222156_x_at	PIGB	CCPG1	0.529412	0.00167031
369	205452_at	221511_x_at	PIGB	CCPG1	0.51634	0.00224414
369	222156_x_at	242760_x_at	CCPG1	PIGB	0.51634	0.00224414
369	221511_x_at	242760_x_at	CCPG1	PIGB	0.424837	0.0137305
386	204485_s_at	211727_s_at	TOM1L1	COX11	0.437908	0.0108715
391	215273_s_at	217818_s_at	TADA3L	ARPC4	0.477124	0.00513906
391	215273_s_at	217817_at	TADA3	ARPC4	0.424837	0.0137305
406	209608_s_at	222011_s_at	ACAT2	TCP1	0.372549	0.0324086
410	201725_at	223100_s_at	CDC123	NUDT5	0.777778	4.36e-07
410	201725_at	222824_at	CDC123	NUDT5	0.51634	0.00224414
423	209972_s_at	217736_s_at	AIMP2	EIF2AK1	0.346405	0.0477356
440	204244_s_at	227012_at	DBF4	SLC25A40	0.542484	0.00123062
451	203246_s_at	209665_at	NPRL2	CYB561D2	0.385621	0.0264314
452	202297_s_at	206352_s_at	RER1	PEX10	0.45098	0.00853955
469	205077_s_at	212122_at	PIGF	RHOQ	0.477124	0.00513906
469	205078_at	212122_at	PIGF	RHOQ	0.464052	0.00665282
469	205078_at	212120_at	PIGF	RHOQ	0.45098	0.00853955
469	205078_at	212117_at	PIGF	RHOQ	0.437908	0.0108715
469	205078_at	212119_at	PIGF	RHOQ	0.411765	0.0172077
469	205078_at	214449_s_at	PIGF	RHOQ	0.359477	0.0394646
488	211152_s_at	220525_s_at	HTRA2	AUP1	0.464052	0.00665282
489	226481_at	226987_at	VPRBP	RBM15B	0.503268	0.0029857
502	201244_s_at	218071_s_at	RAF1	MKRN2	0.660131	4.59e-05
505	201956_s_at	226242_at	GNPAT	C1orf131	0.411765	0.0172077
507	209028_s_at	220865_s_at	ABI1	PDSS1	0.372549	0.0324086
522	216305_s_at	238448_at	C2orf3	MRPL19	0.477124	0.00513906
552	221020_s_at	225676_s_at	SLC25A32	DCAF13	0.607843	0.000225736
552	221020_s_at	231784_s_at	SLC25A32	DCAF13	0.490196	0.00393498
562	226521_s_at	228019_s_at	FAM175A	MRPS18C	0.555556	0.000897111
589	219479_at	233255_s_at	KDELC1	BIVM	0.359477	0.0394646
613	209092_s_at	218993_at	GLOD4	RNMTL1	0.372549	0.0324086
614	1558201_s_at	201836_s_at	SLC4A1AP	SUPT7L	0.372549	0.0324086
614	201837_s_at	218682_s_at	SUPT7L	SLC4A1AP	0.372549	0.0324086
614	1558201_s_at	201837_s_at	SLC4A1AP	SUPT7L	0.359477	0.0394646
620	218314_s_at	218357_s_at	C11orf57	TIMM8B	0.555556	0.000897111
620	222588_s_at	223478_at	C11orf57	TIMM8B	0.51634	0.00224414
620	218314_s_at	223478_at	C11orf57	TIMM8B	0.359477	0.0394646
690	219544_at	234660_s_at	C13orf34	DIS3	0.385621	0.0264314
690	219544_at	222607_s_at	C13orf34	DIS3	0.372549	0.0324086
692	210568_s_at	219802_at	RECQL	PYROXD1	0.385621	0.0264314
692	212917_x_at	219802_at	AI814728	PYROXD1	0.372549	0.0324086
692	212918_at	219802_at	RECQL	PYROXD1	0.372549	0.0324086
696	207157_s_at	218462_at	GNG5	RPF1	0.45098	0.00853955
741	209691_s_at	214263_x_at	DOK4	POLR2C	0.568627	0.000646805
741	207747_s_at	214263_x_at	DOK4	POLR2C	0.359477	0.0394646
757	218198_at	227322_s_at	DHX32	BCCIP	0.359477	0.0394646
799	210633_x_at	226565_at	KRT10	TMEM99	0.568627	0.000646805
799	213287_s_at	226565_at	KRT10	TMEM99	0.568627	0.000646805
799	207023_x_at	226565_at	KRT10	TMEM99	0.542484	0.00123062
811	223390_at	226405_s_at	C9orf37	ARRDC1	0.503268	0.0029857
837	228733_at	232437_at	PUSL1	CPSF3L	0.45098	0.00853955
837	228733_at	233625_x_at	PUSL1	CPSF3L	0.45098	0.00853955
837	224312_x_at	228733_at	CPSF3L	PUSL1	0.411765	0.0172077
837	217994_x_at	228733_at	CPSF3L	PUSL1	0.385621	0.0264314
837	228733_at	233563_s_at	PUSL1	CPSF3L	0.346405	0.0477356
871	201639_s_at	228524_at	CPSF1	ADCK5	0.346405	0.0477356
903	203629_s_at	205762_s_at	COG5	DUS4L	0.542484	0.00123062
903	203629_s_at	205761_s_at	COG5	DUS4L	0.51634	0.00224414
903	203630_s_at	205761_s_at	COG5	DUS4L	0.411765	0.0172077
Uppsala cohort (n=24)
NumofPair	AffyID1	AffyID2	gene-name1	gene-name2	Kendal-correlation	p-value
					coefficient
83	210396_s_at	218317_x_at	BOLA2	SLX1A	0.347826	0.0172567
100	219126_at	221787_at	PHF10	C6orf120	0.326087	0.0261098
100	219126_at	221786_at	PHF10	C6orf120	0.514493	0.000271385
134	223240_at	231850_x_at	FBXO8	KIAA1712	0.297101	0.0436163
134	223240_at	228334_x_at	FBXO8	KIAA1712	0.434783	0.00249906
189	221637_s_at	229099_at	C11orf48	C11orf83	0.289855	0.049254
251	201243_s_at	227556_at	ATP1B1	NME7	0.471014	0.000966178
254	201421_s_at	211755_s_at	WDR77	ATP5F1	0.5	0.000421344
254	201420_s_at	211755_s_at	WDR77	ATP5F1	0.536232	0.000135697
326	202758_s_at	226839_at	RFXANK	NR2C2AP	0.42029	0.00356356
327	203513_at	208264_s_at	SPG11	EIF3S1	0.289855	0.049254
369	205452_at	214152_at	PIGB	CCPG1	0.405797	0.00501238
369	205452_at	214151_s_at	PIGB	CCPG1	0.384058	0.00815752
369	205452_at	221511_x_at	PIGB	CCPG1	0.384058	0.00815752
369	205452_at	221156_x_at	PIGB	CCPG1	0.311594	0.0339307
369	205452_at	222156_x_at	PIGB	CCPG1	0.311594	0.0339307
369	221511_x_at	242760_x_at	CCPG1	PIGB	0.543478	0.00010671
369	222156_x_at	242760_x_at	CCPG1	PIGB	0.413043	0.00423345
369	205452_at	222156_x_at	PIGB	CCPG1	0.311594	0.0339307
386	204485_s_at	214277_at	TOM1L1	COX11	0.333333	0.0228084
391	215273_s_at	217818_s_at	TADA3	ARPC4	0.326087	0.0261098
406	209608_s_at	222010_at	ACAT2	TCP1	0.5	0.000421344
410	201725_at	222824_at	CDC123	NUDT5	0.550725	8.35e-05
410	201725_at	223100_s_at	CDC123	NUDT5	0.572464	3.88e-05
423	202138_x_at	217736_s_at	AIMP2	EIF2AK1	0.34058	0.0198679
423	209971_x_at	217736_s_at	AIMP2	EIF2AK1	0.456522	0.00142888
440	204244_s_at	227012_at	DBF4	SLC25A40	0.434783	0.00249906
451	203245_s_at	209665_at	NPRL2	CYB561D2	0.434783	0.00249906
452	202297_s_at	206352_s_at	RER1	PEX10	0.5	0.000421344
469	205077_s_at	212120_at	PIGF	RHOQ	0.289855	0.049254
488	211152_s_at	220525_s_at	HTRA2	AUP1	0.347826	0.0172567
489	226481_at	226987_at	VPRBP	RBM15B	0.376812	0.00953441
502	201244_s_at	222510_s_at	RAF1	MKRN2	0.492754	0.00052167
505	201956_s_at	226242_at	GNPAT	C1orf131	0.507246	0.00033888
507	209027_s_at	220865_s_at	ABI1	PDSS1	0.318841	0.0298056
507	209028_s_at	220865_s_at	ABI1	PDSS1	0.478261	0.000789898
522	216305_s_at	238448_at	C2orf3	MRPL19	0.369565	0.0111092
522	203465_at	210175_at	MRPL19	C2orf3	0.369565	0.0111092
522	210175_at	238448_at	C2orf3	MRPL19	0.398551	0.00591501
552	221020_s_at	225676_s_at	SLC25A32	DCAF13	0.485507	0.000643224
552	221020_s_at	231784_s_at	SLC25A32	DCAF13	0.318841	0.0298056
562	226521_s_at	228019_s_at	FAM175A	MRPS18C	0.391304	0.00695749
589	219479_at	233255_s_at	KDELC1	BIVM	0.304348	0.0385216
589	219479_at	222761_at	KDELC1	BIVM	0.326087	0.0261098
613	209092_s_at	218993_at	GLOD4	RNMTL1	0.463768	0.00117721
614	201837_s_at	218682_s_at	SUPT7L	SLC4A1AP	0.456522	0.00142888
620	222588_s_at	223478_at	C11orf57	TIMM8B	0.318841	0.0298056
620	218314_s_at	218357_s_at	C11orf57	TIMM8B	0.463768	0.00117721
620	218314_s_at	223478_at	C11orf57	TIMM8B	0.442029	0.00208174
620	218357_s_at	222588_s_at	TIMM8B	C11orf57	0.384058	0.00815752
690	219544_at	222607_s_at	C13orf34	DIS3	0.333333	0.0228084
692	210568_s_at	231173_at	RECQL	PYROXD1	-0.297101	0.0436163
692	212917_x_at	219802_at	RECQL	PYROXD1	0.463768	0.00117721
692	212918_at	219802_at	RECQL	PYROXD1	0.376812	0.00953441
696	207157_s_at	218462_at	GNG5	RPF1	0.405797	0.00501238
741	209691_s_at	214263_x_at	DOK4	POLR2C	0.304348	0.0385216
757	218198_at	227322_s_at	DHX32	BCCIP	0.449275	0.00172786
799	207023_x_at	226565_at	KRT10	TMEM99	0.347826	0.0172567
799	210633_x_at	226565_at	KRT10	TMEM99	0.471014	0.000966178
799	213287_s_at	226565_at	KRT10	TMEM99	0.384058	0.00815752
811	223390_at	226405_s_at	C9orf37	ARRDC1	0.434783	0.00249906
837	228733_at	232437_at	PUSL1	CPSF3L	0.362319	0.0129045
871	33132_at	228524_at	CPSF1	ADCK5	0.384058	0.00815752
871	201639_s_at	228524_at	CPSF1	ADCK5	0.521739	0.000216379
903	203630_s_at	205762_s_at	COG5	DUS4L	0.311594	0.0339307
Stockholm cohort (n=18)
NumofPair	AffyID1	AffyID2	gene-name1	gene-name2	Kendal-correlation coefficient	p-value
83	209836_x_at	218317_x_at	BOLA2	SLX1A	0.359477	0.0394646
100	219126_at	221787_at	PHF10	C6orf120	0.45098	0.00853955
100	219126_at	221786_at	PHF10	C6orf120	0.542484	0.00123062
134	223240_at	231850_x_at	FBXO8	KIAA1712	0.437908	0.0108715
134	223240_at	228334_x_at	FBXO8	KIAA1712	0.437908	0.0108715
134	223240_at	231850_x_at	FBXO8	KIAA1712	0.437908	0.0108715
189	221637_s_at	229099_at	C11orf48	C11orf83	0.437908	0.0108715
251	201243_s_at	227556_at	ATP1B1	NME7	0.581699	0.000460994
251	201242_s_at	227556_at	ATP1B1	NME7	0.594771	0.000324628
254	201421_s_at	211755_s_at	MEP50	ATP5F1	0.490196	0.00393498
254	201420_s_at	211755_s_at	MEP50	ATP5F1	0.555556	0.000897111
326	202758_s_at	226839_at	RFXANK	NR2C2AP	0.398693	0.0214044
327	203513_at	208985_s_at	SPG11	EIF3S1	0.424837	0.0137305
369	221156_x_at	242760_x_at	CCPG1	PIGB	0.346405	0.0477356
369	205452_at	222156_x_at	PIGB	CCPG1	0.424837	0.0137305
369	205452_at	221511_x_at	PIGB	CCPG1	0.372549	0.0324086
386	204485_s_at	211727_s_at	TOM1L1	COX11	0.411765	0.0172077
386	204485_s_at	214277_at	TOM1L1	COX11	0.45098	0.00853955
391	215273_s_at	217818_s_at	TADA3	ARPC4	0.490196	0.00393498
406	209608_s_at	222010_at	ACAT2	TCP1	0.411765	0.0172077
406	209608_s_at	222011_s_at	ACAT2	TCP1	0.633987	0.000104837
410	201725_at	222824_at	CDC123	NUDT5	0.398693	0.0214044
410	201725_at	223100_s_at	CDC123	NUDT5	0.686275	1.88e-05
423	209971_x_at	217735_s_at	AIMP2	EIF2AK1	0.424837	0.0137305
423	202138_x_at	217736_s_at	AIMP2	EIF2AK1	0.542484	0.00123062
423	209971_x_at	217736_s_at	AIMP2	EIF2AK1	0.542484	0.00123062
423	202138_x_at	217735_s_at	AIMP2	EIF2AK1	0.503268	0.0029857
440	204244_s_at	227012_at	DBF4	SLC25A40	0.424837	0.0137305
451	203246_s_at	209665_at	NPRL2	CYB561D2	0.385621	0.0264314
452	202297_s_at	206351_s_at	RER1	PEX10	0.359477	0.0394646
452	206352_s_at	213296_at	PEX10	RER1	0.411765	0.0172077
452	202296_s_at	206351_s_at	RER1	PEX10	0.398693	0.0214044
469	205078_at	212120_at	PIGF	RHOQ	0.359477	0.0394646
488	203089_s_at	220525_s_at	PRSS25	AUP1	0.398693	0.0214044
489	204377_s_at	226987_at	VPRBP	RBM15B	-0.346405	0.0477356
502	201244_s_at	218071_s_at	RAF1	MKRN2	0.398693	0.0214044
505	201956_s_at	226242_at	GNPAT	C1orf131	0.359477	0.0394646
507	209027_s_at	220865_s_at	ABI1	PDSS1	0.542484	0.00123062
507	209028_s_at	220865_s_at	ABI1	PDSS1	0.581699	0.000460994
522	216305_s_at	238448_at	C2orf3	MRPL19	0.424837	0.0137305
522	203465_at	216305_s_at	MRPL19	C2orf3	0.555556	0.000897111
522	203465_at	210175_at	MRPL19	C2orf3	0.464052	0.00665282
522	210175_at	238448_at	C2orf3	MRPL19	0.437908	0.0108715
522	216305_s_at	238448_at	C2orf3	MRPL19	0.424837	0.0137305
552	221020_s_at	231784_s_at	SLC25A32	DCAF13	0.699346	1.18e-05
552	221020_s_at	225676_s_at	SLC25A32	DCAF13	0.699346	1.18e-05
562	226521_s_at	228019_s_at	FAM175A	MRPS18C	0.686275	1.88e-05
589	219479_at	222761_at	KDELC1	BIVM	0.411765	0.0172077
589	219479_at	233255_s_at	KDELC1	BIVM	0.437908	0.0108715
613	209092_s_at	218993_at	GLOD4	RNMTL1	0.464052	0.00665282
614	201837_s_at	218682_s_at	SUPT7L	SLC4A1AP	0.45098	0.00853955
620	218357_s_at	222588_s_at	TIMM8B	FLJ10726	0.385621	0.0264314
620	222588_s_at	223478_at	C11orf57	TIMM8B	0.424837	0.0137305
620	218357_s_at	222588_s_at	TIMM8B	C11orf57	0.385621	0.0264314
690	219544_at	234660_s_at	C13orf34	DIS3	0.477124	0.00513906
692	212917_x_at	219802_at	RECQL	PYROXD1	0.359477	0.0394646
696	207157_s_at	218462_at	GNG5	RPF1	0.359477	0.0394646
741	208996_s_at	209691_s_at	POLR2C	DOK4	0.372549	0.0324086
757	218198_at	227322_s_at	DHX32	BCCIP	0.45098	0.00853955
799	213287_s_at	226565_at	KRT10	TMEM99	0.45098	0.00853955
799	210633_x_at	226565_at	KRT10	TMEM99	0.51634	0.00224414
799	207023_x_at	226565_at	KRT10	TMEM99	0.503268	0.0029857
811	223390_at	226405_s_at	C9orf37	ARRDC1	0.398693	0.0214044
837	217994_x_at	228733_at	CPSF3L	PUSL1	0.359477	0.0394646
837	224312_x_at	228733_at	CPSF3L	PUSL1	0.529412	0.00167031
837	228733_at	233625_x_at	PUSL1	CPSF3L	0.51634	0.00224414
837	228733_at	233563_s_at	PUSL1	CPSF3L	0.464052	0.00665282
871	201639_s_at	228524_at	CPSF1	ADCK5	0.359477	0.0394646
871	33132_at	228524_at	CPSF1	ADCK5	0.437908	0.0108715
903	203630_s_at	205762_s_at	COG5	DUS4L	0.372549	0.0324086
Grade 3, non-Basal-like subgroup
Harvard cohort (n=20)
NumofPair	AffyID1	AffyID2	gene-name1	gene-name2	Kendal-correlation coefficient	p-value
4	202911_at	203255_at	MSH6	FBXO11	0.368421	0.0237345
83	209836_x_at	218317_x_at	BOLA2	SLX1A	0.484211	0.00235494
83	209836_x_at	233334_x_at	BOLA2	SLX1A	0.389474	0.0164061
83	209836_x_at	222094_at	BOLA2	SULT1A4	0.357895	0.0283286
189	221637_s_at	229099_at	C11orf48	C11orf83	0.631579	3.62e-05
244	212955_s_at	216194_s_at	POLR2I	TBCB	0.378947	0.0197844
244	211759_x_at	212955_s_at	TBCB	POLR2I	0.326316	0.0467689
251	201242_s_at	227556_at	ATP1B1	NME7	0.631579	3.62e-05
251	201243_s_at	227556_at	ATP1B1	NME7	0.6	0.00010252
309	201138_s_at	221570_s_at	SSB	METTL5	0.410526	0.0111014
309	201139_s_at	220839_at	SSB	METTL5	0.347368	0.0336439
315	224873_s_at	225477_s_at	MRPS25	NR2C2	0.589474	0.000142165
315	224015_s_at	225477_s_at	MRPS25	NR2C2	0.452632	0.00474831
321	211712_s_at	221856_s_at	ANXA9	FAM63A	0.568421	0.000265945
321	210085_s_at	221856_s_at	ANXA9	FAM63A	0.536842	0.000638161
324	205307_s_at	224392_s_at	KMO	OPN3	0.484211	0.00235494
324	205307_s_at	219032_x_at	KMO	OPN3	0.473684	0.00299436
324	211138_s_at	224392_s_at	KMO	OPN3	0.431579	0.00734599
324	211138_s_at	219032_x_at	KMO	OPN3	0.421053	0.00905638
324	205306_x_at	224392_s_at	KMO	OPN3	0.410526	0.0111014
324	205306_x_at	219032_x_at	KMO	OPN3	0.378947	0.0197844
326	202758_s_at	226839_at	RFXANK	NR2C2AP	0.357895	0.0283286
334	205690_s_at	218956_s_at	BUD31	PTCD1	0.494737	0.0018397
358	1487_at	217774_s_at	ESRRA	TRMT112	0.421053	0.00905638
358	203193_at	217774_s_at	ESRRA	TRMT112	0.389474	0.0164061
369	214151_s_at	242760_x_at	CCPG1	PIGB	0.452632	0.00474831
369	205452_at	222156_x_at	PIGB	CCPG1	0.378947	0.0197844
369	205452_at	221511_x_at	PIGB	CCPG1	0.347368	0.0336439
369	221511_x_at	242760_x_at	CCPG1	AA808203	0.347368	0.0336439
373	1557053_s_at	36566_at	BC035653	CTNS	0.336842	0.0397621
380	220067_at	60528_at	SPTBN5	JMJD7-PLA2G4B	0.494737	0.0018397
380	219095_at	220067_at	JMJD7-PLA2G4B	SPTBN5	0.357895	0.0283286
386	204485_s_at	214277_at	TOM1L1	COX11	0.526316	0.00084083
386	204485_s_at	211727_s_at	TOM1L1	COX11	0.463158	0.00378267
386	203551_s_at	204485_s_at	COX11	TOM1L1	0.357895	0.0283286
391	215273_s_at	217818_s_at	TADA3	ARPC4	0.526316	0.00084083
391	215273_s_at	217817_at	TADA3	ARPC4	0.473684	0.00299436
402	224886_at	227625_s_at	JMJD8	STUB1	0.389474	0.0164061
402	224886_at	233049_x_at	JMJD8	STUB1	0.368421	0.0237345
402	217934_x_at	224886_at	STUB1	JMJD8	0.336842	0.0397621
410	201725_at	223100_s_at	CDC123	NUDT5	0.673684	7.75e-06
410	201725_at	222824_at	CDC123	NUDT5	0.378947	0.0197844
440	204244_s_at	227012_at	DBF4	SLC25A40	0.410526	0.0111014
451	203246_s_at	209665_at	NPRL2	CYB561D2	0.494737	0.0018397
451	203245_s_at	209665_at	NPRL2	CYB561D2	0.326316	0.0467689
452	202296_s_at	206351_s_at	RER1	PEX10	0.410526	0.0111014
452	202297_s_at	206352_s_at	RER1	PEX10	0.336842	0.0397621
459	209510_at	223231_at	RNF139	TATDN1	0.547368	0.000480575
489	226481_at	226987_at	VPRBP	RBM15B	0.357895	0.0283286
494	202679_at	221190_s_at	NPC1	C18orf8	0.536842	0.000638161
497	217927_at	218146_at	SPCS1	GLT8D1	0.515789	0.00109952
497	217927_at	218147_s_at	SPCS1	GLT8D1	0.515789	0.00109952
502	201244_s_at	218071_s_at	RAF1	MKRN2	0.621053	5.18e-05
502	201244_s_at	222510_s_at	RAF1	MKRN2	0.336842	0.0397621
508	206064_s_at	228296_at	PPIL2	YPEL1	0.336842	0.0397621
517	210312_s_at	212281_s_at	IFT20	TMEM97	0.389474	0.0164061
517	210312_s_at	212282_at	IFT20	TMEM97	0.389474	0.0164061
521	202650_s_at	61297_at	KIAA0195	CASKIN2	0.484211	0.00235494
525	201685_s_at	213653_at	TOX4	METTL3	0.536842	0.000638161
525	201685_s_at	209265_s_at	TOX4	METTL3	0.378947	0.0197844
525	201684_s_at	213653_at	TOX4	METTL3	0.326316	0.0467689
538	1559159_at	208724_s_at	CEP68	RAB1A	0.389474	0.0164061
538	212677_s_at	213440_at	CEP68	RAB1A	-0.368421	0.0237345
552	221020_s_at	225676_s_at	SLC25A32	DCAF13	0.557895	0.000358996
552	221020_s_at	231784_s_at	SLC25A32	DCAF13	0.505263	0.00142731
559	217932_at	231727_s_at	MRPS7	MIF4GD	0.484211	0.00235494
559	217932_at	223411_at	MRPS7	MIF4GD	0.463158	0.00378267
562	226521_s_at	228019_s_at	FAM175A	MRPS18C	0.568421	0.000265945
589	219479_at	222761_at	KDELC1	BIVM	0.484211	0.00235494
590	219809_at	57739_at	WDR55	DND1	0.336842	0.0397621
592	220159_at	233654_at	ABCA11	PIGG	0.484211	0.00235494
592	218652_s_at	228029_at	PIGG	ABCA11	0.4	0.0135324
596	205034_at	218905_at	CCNE2	INTS8	0.536842	0.000638161
596	211814_s_at	218905_at	CCNE2	INTS8	0.389474	0.0164061
620	1560028_at	223478_at	C11orf57	TIMM8B	0.389474	0.0164061
620	1555803_a_at	223478_at	C11orf57	TIMM8B	0.378947	0.0197844
620	222588_s_at	223478_at	C11orf57	TIMM8B	0.357895	0.0283286
620	1555803_a_at	218357_s_at	C11orf57	TIMM8B	0.336842	0.0397621
620	218314_s_at	218357_s_at	C11orf57	TIMM8B	0.336842	0.0397621
631	225319_s_at	227784_s_at	FAM104A	COG1	0.473684	0.00299436
646	201207_at	217806_s_at	TNFAIP1	POLDIP2	0.621053	5.18e-05
646	201207_at	222425_s_at	TNFAIP1	POLDIP2	0.536842	0.000638161
670	219709_x_at	236745_at	C16orf24	CCDC78	0.484211	0.00235494
696	207157_s_at	218462_at	GNG5	RPF1	0.357895	0.0283286
702	213076_at	222052_at	ITPKC	C19orf54	0.347368	0.0336439
729	211686_s_at	219124_at	MAK16	C8orf41	0.557895	0.000358996
791	1557986_s_at	209980_s_at	SMCR8	SHMT1	0.4	0.0135324
827	222231_s_at	234465_at	LRRC59	EME1	0.547368	0.000480575
827	222231_s_at	234464_s_at	LRRC59	EME1	0.421053	0.00905638
827	224241_s_at	234812_at	BC002350	EME1	0.389474	0.0164061
827	1569371_at	224241_s_at	LRRC59	BC002350	0.326316	0.0467689
846	210752_s_at	213951_s_at	MLX	PSMC3IP	0.431579	0.00734599
846	213951_s_at	217909_s_at	PSMC3IP	MLX	0.389474	0.0164061
846	205956_x_at	210752_s_at	PSMC3IP	MLX	0.368421	0.0237345
846	1570347_at	205956_x_at	MLX	PSMC3IP	0.336842	0.0397621
846	1570347_at	213951_s_at	MLX	PSMC3IP	0.336842	0.0397621
871	228524_at	33132_at	ADCK5	CPSF1	0.378947	0.0197844
871	201639_s_at	228524_at	CPSF1	ADCK5	0.326316	0.0467689
877	224727_at	229289_at	C19orf63	FAM71E1	0.536842	0.000638161
901	215136_s_at	226330_s_at	EXOSC8	FAM48A	0.515789	0.00109952
Uppsala cohort (n=31)
NumofPair	AffyID1	AffyID2	gene-name1	gene-name2	Kendal-correlation coefficient	p-value
4	203255_at	211450_s_at	FBXO11	MSH6	-0.311828	0.0135002
4	202911_at	222119_s_at	MSH6	FBXO11	0.303226	0.0164309
83	209836_x_at	218317_x_at	BOLA2	SLX1A	0.410753	0.000943058
83	209836_x_at	233334_x_at	BOLA2	SLX1A	0.264516	0.0373496
83	210396_s_at	233334_x_at	BOLA2	SLX1A	0.264516	0.0373496
189	221637_s_at	229099_at	C11orf48	C11orf83	0.294624	0.0198946
244	211759_x_at	212955_s_at	TBCB	POLR2I	0.51828	1.95e-05
244	212955_s_at	216194_s_at	POLR2I	TBCB	0.505376	3.3e-05
244	201804_x_at	212955_s_at	TBCB	POLR2I	0.453763	0.000229257
251	201243_s_at	227556_at	ATP1B1	NME7	0.556989	3.52e-06
251	201242_s_at	227556_at	ATP1B1	NME7	0.509677	2.77e-05
309	201138_s_at	221570_s_at	SSB	METTL5	0.367742	0.00329834
309	201139_s_at	221570_s_at	SSB	METTL5	0.324731	0.0099555
315	224873_s_at	225477_s_at	MRPS25	NR2C2	0.260215	0.0406664
321	211712_s_at	221856_s_at	ANXA9	FAM63A	0.509677	2.77e-05
321	210085_s_at	221856_s_at	ANXA9	FAM63A	0.419355	0.000720381
324	205306_x_at	224392_s_at	KMO	OPN3	0.333333	0.00807156
324	205306_x_at	219032_x_at	KMO	OPN3	0.32043	0.0110341
324	211138_s_at	224392_s_at	KMO	OPN3	0.311828	0.0135002
324	211138_s_at	219032_x_at	KMO	OPN3	0.28172	0.0262546
324	205307_s_at	224392_s_at	KMO	OPN3	0.264516	0.0373496
324	205307_s_at	219032_x_at	KMO	OPN3	0.251613	0.0480374
326	202758_s_at	226839_at	RFXANK	NR2C2AP	0.483871	7.66e-05
334	205690_s_at	218956_s_at	BUD31	PTCD1	0.436559	0.000412036
358	203193_at	217774_s_at	ESRRA	TRMT112	0.273118	0.0313913
369	205452_at	214151_s_at	PIGB	CCPG1	0.556989	3.52e-06
369	205452_at	214152_at	PIGB	CCPG1	0.35914	0.00416085
369	214151_s_at	242760_x_at	CCPG1	PIGB	0.341935	0.00650834
369	222156_x_at	242760_x_at	CCPG1	PIGB	0.303226	0.0164309
369	205452_at	221156_x_at	PIGB	CCPG1	0.294624	0.0198946
369	221511_x_at	242760_x_at	CCPG1	PIGB	0.286022	0.0239659
373	209154_at	215459_at	TAX1BP3	CTNS	-0.273118	0.0313913
380	220067_at	60528_at	SPTBN5	JMJD7-PLA2G4B	0.354839	0.00466317
380	219095_at	220067_at	JMJD7-PLA2G4B	SPTBN5	0.286022	0.0239659
386	204485_s_at	214277_at	TOM1L1	COX11	0.410753	0.000943058
386	203551_s_at	204485_s_at	COX11	TOM1L1	0.397849	0.00139555
386	204485_s_at	211727_s_at	TOM1L1	COX11	0.367742	0.00329834
391	215273_s_at	217817_at	TADA3	ARPC4	0.260215	0.0406664
402	224886_at	227625_s_at	JMJD8	STUB1	0.492473	5.5e-05
402	224886_at	233049_x_at	JMJD8	STUB1	0.492473	5.5e-05
402	217934_x_at	224886_at	STUB1	JMJD8	0.436559	0.000412036
410	201725_at	222824_at	CDC123	NUDT5	0.346237	0.00583204
410	201725_at	223100_s_at	CDC123	NUDT5	0.324731	0.0099555
440	204244_s_at	227012_at	DBF4	SLC25A40	0.298925	0.0180916
451	203246_s_at	209665_at	NPRL2	CYB561D2	0.329032	0.00897027
451	203245_s_at	209665_at	NPRL2	CYB561D2	0.273118	0.0313913
452	202296_s_at	206351_s_at	RER1	PEX10	0.363441	0.00370728
459	209510_at	223231_at	RNF139	TATDN1	0.483871	7.66e-05
489	226477_at	226987_at	VPRBP	RBM15B	0.311828	0.0135002
489	202689_at	204377_s_at	RBM15B	VPRBP	-0.294624	0.0198946
489	226481_at	226987_at	VPRBP	RBM15B	0.268817	0.0342619
494	202679_at	221190_s_at	NPC1	C18orf8	0.436559	0.000412036
497	217927_at	218146_at	SPCS1	GLT8D1	0.505376	3.3e-05
497	217927_at	218147_s_at	SPCS1	GLT8D1	0.44086	0.000356801
502	201244_s_at	218071_s_at	RAF1	MKRN2	0.496774	4.65e-05
502	201244_s_at	222510_s_at	RAF1	MKRN2	0.290323	0.0218494
508	206063_x_at	213996_at	PPIL2	YPEL1	0.393548	0.00158528
508	206063_x_at	228788_at	PPIL2	YPEL1	0.273118	0.0313913
517	210312_s_at	214283_at	IFT20	TMEM97	0.488172	6.5e-05
517	210312_s_at	212282_at	IFT20	TMEM97	0.376344	0.00259927
517	210312_s_at	212281_s_at	IFT20	TMEM97	0.372043	0.00293019
517	210312_s_at	212279_at	IFT20	TMEM97	0.337634	0.00725294
521	202650_s_at	61297_at	KIAA0195	CASKIN2	0.427957	0.000546657
521	202650_s_at	221846_s_at	KIAA0195	CASKIN2	0.311828	0.0135002
525	213653_at	232097_at	METTL3	TOX4	0.363441	0.00370728
538	207971_s_at	213440_at	CEP68	RAB1A	-0.268817	0.0342619
552	221020_s_at	225676_s_at	SLC25A32	DCAF13	0.686022	2.31e-09
552	221020_s_at	231784_s_at	SLC25A32	DCAF13	0.6	4.17e-07
559	217932_at	223411_at	MRPS7	MIF4GD	0.509677	2.77e-05
559	217932_at	231727_s_at	MRPS7	MIF4GD	0.445161	0.000308432
562	226521_s_at	228019_s_at	FAM175A	MRPS18C	0.303226	0.0164309
589	219479_at	222761_at	KDELC1	BIVM	0.578495	1.25e-06
589	219479_at	233255_s_at	KDELC1	BIVM	0.427957	0.000546657
589	219479_at	229478_x_at	KDELC1	BIVM	0.294624	0.0198946
590	219809_at	57739_at	WDR55	DND1	0.255914	0.0442248
592	218652_s_at	220159_at	PIGG	ABCA11	0.363441	0.00370728
592	218652_s_at	228029_at	PIGG	ABCA11	0.333333	0.00807156
596	205034_at	218905_at	CCNE2	INTS8	0.346237	0.00583204
620	218357_s_at	222588_s_at	TIMM8B	C11orf57	0.531183	1.12e-05
620	222588_s_at	223478_at	C11orf57	TIMM8B	0.509677	2.77e-05
620	218314_s_at	218357_s_at	C11orf57	TIMM8B	0.346237	0.00583204
631	225319_s_at	227784_s_at	FAM104A	COG1	0.591398	6.53e-07
646	201207_at	222425_s_at	TNFAIP1	POLDIP2	0.522581	1.62e-05
646	201207_at	217806_s_at	TNFAIP1	POLDIP2	0.475269	0.000105774
646	201208_s_at	217806_s_at	TNFAIP1	POLDIP2	0.311828	0.0135002
670	219709_x_at	236745_at	C16orf24	CCDC78	0.470968	0.000123933
696	207157_s_at	218462_at	GNG5	RPF1	0.513978	2.33e-05
702	213076_at	222052_at	ITPKC	C19orf54	0.303226	0.0164309
729	211686_s_at	219124_at	RBM13	C8orf41	0.513978	2.33e-05
791	209980_s_at	238434_at	SHMT1	SMCR8	0.290323	0.0218494
791	209980_s_at	227304_at	SHMT1	SMCR8	0.264516	0.0373496
827	222231_s_at	234464_s_at	LRRC59	EME1	0.591398	6.53e-07
827	222231_s_at	234465_at	LRRC59	EME1	0.453763	0.000229257
846	205956_x_at	217910_x_at	PSMC3IP	MLX	0.341935	0.00650834
846	205956_x_at	210752_s_at	PSMC3IP	MLX	0.28172	0.0262546
871	201639_s_at	228524_at	CPSF1	ADCK5	0.634409	6.15e-08
871	33132_at	228524_at	CPSF1	ADCK5	0.617204	1.64e-07
877	224727_at	229289_at	C19orf63	FAM71E1	0.389247	0.001798
901	215136_s_at	226330_s_at	EXOSC8	FAM48A	0.591398	6.53e-07
Stockholm cohort (n=28)
NumofPair	AffyID1	AffyID2	gene-name1	gene-name2	Kendal-correlation coefficient	p-value
4	203255_at	211450_s_at	FBXO11	MSH6	-0.301587	0.0245871
83	209836_x_at	218317_x_at	BOLA2	SLX1A	0.42328	0.00128539
189	221637_s_at	229099_at	C11orf48	C11orf83	0.513228	6.88e-05
244	211759_x_at	212955_s_at	TBCB	POLR2I	0.534392	3.09e-05
244	212955_s_at	216194_s_at	POLR2I	TBCB	0.465608	0.000354542
244	201804_x_at	212955_s_at	TBCB	POLR2I	0.428571	0.00110317
251	201243_s_at	227556_at	ATP1B1	NME7	0.693122	1.19e-08
251	201242_s_at	227556_at	ATP1B1	NME7	0.624339	5.69e-07
309	201139_s_at	221570_s_at	SSB	METTL5	0.417989	0.00149439
309	201138_s_at	221570_s_at	SSB	METTL5	0.312169	0.0197903
309	201139_s_at	220839_at	SSB	METTL5	0.285714	0.0336116
315	224873_s_at	225477_s_at	MRPS25	NR2C2	0.386243	0.0035266
315	224869_s_at	225477_s_at	MRPS25	NR2C2	0.269841	0.0452604
321	211712_s_at	221856_s_at	ANXA9	FAM63A	0.449735	0.000584953
321	210085_s_at	221856_s_at	ANXA9	FAM63A	0.402116	0.0023177
324	211138_s_at	219032_x_at	KMO	OPN3	0.301587	0.0245871
326	202758_s_at	226839_at	RFXANK	NR2C2AP	0.380952	0.00403952
334	205690_s_at	218956_s_at	BUD31	PTCD1	0.375661	0.00461769
358	1487_at	217774_s_at	ESRRA	TRMT112	0.296296	0.0273343
369	205452_at	214151_s_at	PIGB	CCPG1	0.42328	0.00128539
369	205452_at	221511_x_at	PIGB	CCPG1	0.291005	0.0303365
373	204925_at	209154_at	CTNS	TAX1BP3	0.26455	0.0498163
373	215464_s_at	36566_at	TAX1BP3	CTNS	0.26455	0.0498163
380	220067_at	60528_at	SPTBN5	JMJD7-PLA2G4B	0.291005	0.0303365
386	204485_s_at	211727_s_at	TOM1L1	COX11	0.560847	1.06e-05
386	204485_s_at	214277_at	TOM1L1	COX11	0.417989	0.00149439
386	203551_s_at	204485_s_at	COX11	TOM1L1	0.402116	0.0023177
391	215273_s_at	217817_at	TADA3	ARPC4	0.333333	0.0125518
402	224886_at	233049_x_at	JMJD8	STUB1	0.544974	2.03e-05
402	224886_at	227625_s_at	JMJD8	STUB1	0.47619	0.000250803
402	217934_x_at	224886_at	STUB1	JMJD8	0.402116	0.0023177
410	201725_at	223100_s_at	CDC123	NUDT5	0.349206	0.00875109
440	204244_s_at	227012_at	DBF4	SLC25A40	0.312169	0.0197903
440	204244_s_at	205716_at	DBF4	SLC25A40	0.306878	0.0220779
451	203246_s_at	209665_at	NPRL2	CYB561D2	0.380952	0.00403952
452	202296_s_at	206351_s_at	RER1	PEX10	0.359788	0.00681612
452	202296_s_at	206352_s_at	RER1	PEX10	0.354497	0.00773063
452	202297_s_at	206352_s_at	RER1	PEX10	0.338624	0.0111506
459	209510_at	223231_at	RNF139	TATDN1	0.37037	0.00526807
489	226476_s_at	226987_at	VPRBP	RBM15B	-0.31746	0.0177085
494	202679_at	221190_s_at	NPC1	C18orf8	0.47619	0.000250803
494	217584_at	232345_at	NPC1	C18orf8	0.296296	0.0273343
497	217927_at	218146_at	SPCS1	GLT8D1	0.31746	0.0177085
502	201244_s_at	222510_s_at	RAF1	MKRN2	0.380952	0.00403952
502	201244_s_at	218071_s_at	RAF1	MKRN2	0.269841	0.0452604
508	206064_s_at	228296_at	PPIL2	YPEL1	-0.312169	0.0197903
508	206064_s_at	213996_at	PPIL2	YPEL1	-0.301587	0.0245871
517	210312_s_at	212282_at	IFT20	TMEM97	0.380952	0.00403952
517	210312_s_at	212281_s_at	IFT20	TMEM97	0.359788	0.00681612
521	202650_s_at	61297_at	KIAA0195	CASKIN2	0.343915	0.00988751
525	201685_s_at	213653_at	TOX4	METTL3	0.306878	0.0220779
525	201685_s_at	209265_s_at	TOX4	METTL3	0.275132	0.0410543
538	208724_s_at	212677_s_at	RAB1A	CEP68	-0.349206	0.00875109
552	221020_s_at	231784_s_at	SLC25A32	DCAF13	0.534392	3.09e-05
552	221020_s_at	225676_s_at	SLC25A32	DCAF13	0.47619	0.000250803
559	217932_at	231727_s_at	MRPS7	MIF4GD	0.31746	0.0177085
559	217932_at	223411_at	MRPS7	MIF4GD	0.301587	0.0245871
562	226521_s_at	228019_s_at	FAM175A	MRPS18C	0.380952	0.00403952
589	219479_at	222761_at	KDELC1	BIVM	0.301587	0.0245871
590	222114_x_at	57739_at	WDR55	DND1	0.275132	0.0410543
592	228029_at	233654_at	ABCA11	PIGG	0.301587	0.0245871
592	218652_s_at	228029_at	PIGG	ABCA11	0.275132	0.0410543
596	205034_at	218905_at	CCNE2	INTS8	0.407407	0.00200661
620	218314_s_at	223478_at	C11orf57	TIMM8B	0.301587	0.0245871
631	225319_s_at	227784_s_at	FAM104A	COG1	0.396825	0.00267134
646	201207_at	217806_s_at	TNFAIP1	POLDIP2	0.47619	0.000250803
646	201207_at	222425_s_at	TNFAIP1	POLDIP2	0.465608	0.000354542
646	201208_s_at	222425_s_at	TNFAIP1	POLDIP2	0.301587	0.0245871
670	219709_x_at	236745_at	C16orf24	CCDC78	0.338624	0.0111506
696	207157_s_at	218462_at	GNG5	RPF1	0.603175	1.6e-06
702	213076_at	222052_at	ITPKC	C19orf54	0.280423	0.0371778
729	211686_s_at	219124_at	RBM13	C8orf41	0.328042	0.0141032
791	217304_at	227304_at	SHMT1	SMCR8	0.312169	0.0197903
827	224241_s_at	234812_at	BC002350	EME1	0.47619	0.000250803
827	222231_s_at	234464_s_at	LRRC59	EME1	0.428571	0.00110317
827	222231_s_at	224241_s_at	LRRC59	EME1	0.333333	0.0125518
827	222231_s_at	234465_at	LRRC59	EME1	0.333333	0.0125518
827	234464_s_at	234812_at	EME1	EME1	0.328042	0.0141032
846	205956_x_at	217910_x_at	PSMC3IP	MLX	0.582011	4.24e-06
846	213951_s_at	217910_x_at	PSMC3IP	MLX	0.455026	0.000496238
846	205956_x_at	217909_s_at	PSMC3IP	MLX	0.306878	0.0220779
846	213708_s_at	213951_s_at	MLX	PSMC3IP	0.269841	0.0452604
871	201638_s_at	228524_at	CPSF1	ADCK5	0.285714	0.0336116
871	201639_s_at	228524_at	CPSF1	ADCK5	0.285714	0.0336116
871	33132_at	228524_at	CPSF1	ADCK5	0.285714	0.0336116
877	224727_at	229289_at	C19orf63	FAM71E1	0.343915	0.00988751
901	215136_s_at	226330_s_at	EXOSC8	FAM48A	0.396825	0.00267134

## Sheet: S1C
Supplementary Table S1C. Selected correlated SAGPs in G3 breast tumors in three independent BC cohorts.
* - Comment:
1 - SAGPs with significant correlations only in G3 Basal-like subgroup tumors in the Uppsala, Stockholm and Harvard cohorts;
3 - SAGPs with significant correlations only in G3 non-Basal-like subgroup tumors in the Uppsala, Stockholm and Harvard cohorts.
2 - SAGPs with significant correlations in both BC subgroups in three cohorts;
# Screening number of a SAGP	Gene symbol of the 1st	Gene symbol of the 2-nd	Subgroup in
	gene-partner of a SAGP	gene-partner of a SAGP	correlation analysis*
100	PHF10	C6orf120	1
134	FBXO8	KIAA1712	1
254	WDR77	ATP5F1	1
327	SPG11	EIF3J	1
406	ACAT2	TCP1	1
423	AIMP2	EIF2AK1	1
469	PIGF	RHOQ	1
488	HTRA2	AUP1	1
505	GNPAT	C1orf131	1
507	ABI1	PDSS1	1
522	C2orf3	MRPL19	1
613	GLOD4	RNMTL1	1
614	SLC4A1AP	SUPT7L	1
690	C13orf34	DIS3	1
692	RECQL	PYROXD1	1
741	DOK4	POLR2C	1
757	DHX32	BCCIP	1
799	KRT10	TMEM99	1
811	C9orf37	ARRDC1	1
837	PUSL1	CPSF3L	1
903	COG5	DUS4L	1
83	BOLA2	SLX1A	2
189	C11orf48	C11orf83	2
251	ATP1B1	NME7	2
326	RFXANK	NR2C2AP	2
369	PIGB	CCPG1	2
386	TOM1L1	COX11	2
391	TADA3	ARPC4	2
410	CDC123	NUDT5	2
440	DBF4	SLC25A40	2
451	NPRL2	CYB561D2	2
452	RER1	PEX10	2
489	VPRBP	RBM15B	2
502	RAF1	MKRN2	2
552	SLC25A32	DCAF13	2
562	FAM175A	MRPS18C	2
589	KDELC1	BIVM	2
620	C11orf57	TIMM8B	2
696	GNG5	RPF1	2
871	CPSF1	ADCK5	2
4	MSH6	FBXO11	3
244	POLR2I	TBCB	3
309	SSB	METTL5	3
315	MRPS25	NR2C2	3
321	ANXA9	FAM63A	3
324	KMO	OPN3	3
334	BUD31	PTCD1	3
358	ESRRA	TRMT112	3
373	TAX1BP3	CTNS	3
380	SPTBN5	JMJD7-PLA2G4B	3
402	JMJD8	STUB1	3
459	RNF139	TATDN1	3
494	NPC1	C18orf8	3
497	SPCS1	GLT8D1	3
508	PPIL2	YPEL1	3
517	IFT20	TMEM97	3
521	KIAA0195	CASKIN2	3
525	TOX4	METTL3	3
538	CEP68	RAB1A	3
559	MRPS7	MIF4GD	3
590	WDR55	DND1	3
592	ZNF721	PIGG	3
596	CCNE2	INTS8	3
631	FAM104A	COG1	3
646	TNFAIP1	POLDIP2	3
670	FAM173A	CCDC78	3
702	ITPKC	C19orf54	3
729	MAK16	C8orf41	3
791	SMCR8	SHMT1	3
827	LRRC59	EME1	3
846	MLX	PSMC3IP	3
877	C19orf63	FAM71E1	3
901	EXOSC8	FAM48A	3

## Sheet: S3A
Supplementary Table S3A. Characteristics of the 73 selected SAGPs and their corresponding 73 pairs of NGNs.
Comment: pairs of nearest neighboring genes (NGNs)*.
Criteria for selection of NGNs:
1) for each gene-partner of a SAGP the nearest upstream (for the upstream SAGP gene-partner) or nearest downstream
(for the downstream SAGP gene-partner) neighboring gene have been selected;
2) the NGN should not be involved in the same complex sense-antisense architecture according to the RefSeq track of the UCSC Genomic browser;
3) the NGN should be a protein-encoding gene and represented by RefSeq NM_ID;
4) the NGN should not be the same for two different SAGPs in the 73 SAGPs set as well as obtained from the set of 73 SAGPs;
5) the NGN must be represented by at least 1 probeset from Affymetrix U133A&B platform.
Genomic coordinates are presented for the hg18 (march 2013) version of the UCSC genome browser.
#of selected	Upsteram partner gene of a SAGP (SA-U)				Type of overlap	Length	Downstream partner gene of a SAGP (SA-D)
SAGP	gene_SA-U	transcript_id_SA-U	coordinates_SA-U_hg18	strand_SA-U		of overlap, bp	gene_SA-D	transcript_id_SA-D	coordinate_SA-D_hg18	strand_SA-D
4	MSH6	NM_000179	chr2:47863724-47887596	+	Conv.	34	FBXO11	NM_025133	chr2:47887562-47969362	-
83	BOLA2	NM_001031827	chr16:29372414-29373786	-	Div.	464	SLX1A	NM_001014999	chr16:29373322-29377046	+
100	C6orf120	NM_001029863	chr6:169844181-169848327	+	Conv.	2402	PHF10	NM_133325	chr6:169845925-169866031	-
134	FBXO8	NM_012180	chr4:175394384-175441977	-	Div.	575	KIAA1712	NM_001040157	chr4:175441402-175478057	+
189	C11orf48	NM_024099	chr11:62186864-62195817	-	Div.	116	C11orf83	NM_001085372	chr11:62195701-62197738	+
244	POLR2I	NM_006233	chr19:41296450-41298046	-	Div.	319	TBCB	NM_001281	chr19:41297727-41308689	+
251	ATP1B1	NM_001677	chr1:167342570-167368584	+	Conv.	192	NME7	NM_013330	chr1:167368392-167603810	-
254	WDR77	NM_024102	chr1:111784034-111793353	-	Div.	88	ATP5F1	NM_001688	chr1:111793265-111806048	+
309	SSB	NM_003142	chr2:170363634-170376821	+	Conv.	308	METTL5	NM_014168	chr2:170376513-170389599	-
315	NR2C2	NM_003298	chr3:14964239-15065784	+	Conv.	762	MRPS25	NM_022497	chr3:15065022-15081820	-
321	ANXA9	NM_003568	chr1:149221122-149234738	+	Conv.	566	FAM63A	NM_018379	chr1:149234172-149245897	-
324	KMO	NM_003679	chr1:239762302-239825567	+	Conv.	2493	OPN3	NM_014322	chr1:239823074-239870324	-
326	RFXANK	NM_003721	chr19:19164007-19173678	+	Conv.	455	NR2C2AP	NM_176880	chr19:19173223-19175238	-
327	EIF3J	NM_003758	chr15:42616557-42642293	+	Conv.	108	SPG11	NM_025137	chr15:42642185-42743168	-
334	BUD31	NM_003910	chr7:98844536-98855175	+	Conv.	2878	PTCD1	NM_015545	chr7:98852297-98874398	-
358	ESRRA	NM_004451	chr11:63829619-63840786	+	Conv.	46	TRMT112	NM_016404	chr11:63840740-63841609	-
369	PIGB	NM_004855	chr15:53398424-53435138	+	Conv.	426	CCPG1	NM_004748	chr15:53434712-53487866	-
373	CTNS	NM_004937	chr17:3486510-3513146	+	Conv.	211	TAX1BP3	NM_014604	chr17:3512935-3518722	-
380	PLA2G4B	NM_005090	chr15:39907574-39927638	+	Conv.	2	SPTBN5	NM_016642	chr15:39927636-39973567	-
386	TOM1L1	NM_005486	chr17:50333050-50394327	+	Conv.	762	COX11	NM_004375	chr17:50393565-50401063	-
391	TADA3L	NM_006354	chr3:9796653-9809420	-	Div.	189	ARPC4	NM_005718	chr3:9809231-9823789	+
402	STUB1	NM_005861	chr16:670115-672769	+	Conv.	1102	JMJD8	NM_001005920	chr16:671667-674440	-
406	ACAT2	NM_005891	chr6:160102978-160120077	+	Conv.	558	TCP1	NM_001008897	chr6:160119519-160130725	-
410	NUDT5	NM_014142	chr10:12249578-12278149	-	Div.	183	CDC123	NM_006023	chr10:12277966-12332595	+
423	AIMP2	NM_006303	chr7:6015407-6029991	+	Conv.	1588	EIF2AK1	NM_014413	chr7:6028403-6065386	-
440	SLC25A40	NM_018843	chr7:87301749-87343628	-	Div.	149	DBF4	NM_006716	chr7:87343479-87376792	+
451	NPRL2	NM_006545	chr3:50359922-50363490	-	Div.	190	CYB561D2	NM_007022	chr3:50363300-50366500	+
452	RER1	NM_007033	chr1:2313073-2326743	+	Conv.	643	PEX10	NM_002617	chr1:2326100-2333870	-
459	RNF139	NM_007218	chr8:125556188-125570040	+	Conv.	125	TATDN1	NM_032026	chr8:125569915-125620510	-
469	RHOQ	NM_012249	chr2:46623370-46665331	+	Conv.	3415	PIGF	NM_002643	chr2:46661916-46697755	-
488	AUP1	NM_181575	chr2:74607282-74610482	-	Div.	443	HTRA2	NM_013247	chr2:74610039-74614191	+
489	RBM15B	NM_013286	chr3:51403738-51410376	+	Conv.	2039	VPRBP	NM_014703	chr3:51408337-51509058	-
494	C18orf8	NM_013326	chr18:19337459-19365742	+	Conv.	282	NPC1	NM_000271	chr18:19365460-19420579	-
497	GLT8D1	NM_018446	chr3:52703543-52715088	-	Div.	192	SPCS1	NM_014041	chr3:52714896-52717237	+
502	MKRN2	NM_014160	chr3:12573593-12600210	+	Conv.	111	RAF1	NM_002880	chr3:12600099-12680700	-
505	C1orf131	NM_152379	chr1:229426131-229443547	-	Div.	6	GNPAT	NM_014236	chr1:229443541-229480342	+
507	PDSS1	NM_014317	chr10:27026600-27075732	+	Conv.	202	ABI1	NM_001012751	chr10:27075530-27190022	-
508	PPIL2	NM_014337	chr22:20350272-20382202	+	Conv.	377	YPEL1	NM_013313	chr22:20381825-20420071	-
517	TMEM97	NM_014573	chr17:23670247-23679838	+	Conv.	359	IFT20	NM_174887	chr17:23679479-23686622	-
521	KIAA0195	NM_014738	chr17:70964258-71008128	+	Conv.	192	CASKIN2	NM_020753	chr17:71007936-71023222	-
522	MRPL19*	NM_014763	chr2:75727416-75742842	+	Conv.	41	C2orf3	NM_003203	chr2:75742801-75791830	-
525	TOX4	NM_014828	chr14:21015174-21037159	+	Conv.	1038	METTL3	NM_019852	chr14:21036121-21049297	-
538	CEP68	NM_015147	chr2:65136998-65167646	+	Conv.	155	RAB1A	NM_004161	chr2:65167491-65210939	-
552	SLC25A32	NM_030780	chr8:104480041-104496644	-	Div.	527	DCAF13	NM_015420	chr8:104496117-104524856	+
559	MRPS7	NM_015971	chr17:70769343-70774052	+	Conv.	147	MIF4GD	NM_020679	chr17:70773905-70778898	-
562	MRPS18C	NM_016067	chr4:84596141-84601953	+	Conv.	834	FAM175A	NM_139076	chr4:84601119-84625314	-
589	KDELC1	NM_024089	chr13:102234631-102249405	-	Div.	6	BIVM	NM_017693	chr13:102249399-102291889	+
590	WDR55	NM_017706	chr5:140024567-140030737	+	Conv.	173	DND1	NM_194249	chr5:140030564-140033355	-
592	ZNF721	NM_133474	chr4:423778-483442	-	Div.	454	PIGG	NM_017733	chr4:482988-523320	+
596	INTS8	NM_017864	chr8:95904709-95961897	+	Conv.	269	CCNE2	NM_057749	chr8:95961628-95976658	-
613	GLOD4	NM_016080	chr17:609298-632321	-	Div.	59	RNMTL1	NM_018146	chr17:632262-642491	+
614	SUPT7L	NM_014860	chr2:27727182-27739953	-	Div.	112	SLC4A1AP	NM_018158	chr2:27739841-27771351	+
620	C11orf57	NM_018195	chr11:111450177-111461084	+	Conv.	339	TIMM8B	NM_012459	chr11:111460745-111462732	-
631	COG1	NM_018714	chr17:68700767-68716240	+	Conv.	1154	FAM104A	NM_001098832	chr17:68715086-68740128	-
646	TNFAIP1	NM_021137	chr17:23686674-23698162	+	Conv.	377	POLDIP2	NM_015584	chr17:23697785-23708730	-
670	FAM173A	NM_023933	chr16:711158-712591	+	Conv.	9	CCDC78	NM_001031737	chr16:712582-716474	-
690	C13orf34	NM_024808	chr13:72200042-72228329	+	Conv.	789	DIS3	NM_014953	chr13:72227540-72254345	-
692	PYROXD1	NM_024854	chr12:21481804-21515449	+	Conv.	2339	RECQL	NM_002907	chr12:21513110-21545870	-
696	RPF1	NM_025065	chr1:84717507-84736621	+	Conv.	28	GNG5	NM_005274	chr1:84736593-84744850	-
702	ITPKC	NM_025194	chr19:45914847-45938605	+	Conv.	5	C19orf54	NM_198476	chr19:45938600-45947668	-
729	MAK16	NM_032509	chr8:33462226-33478320	+	Conv.	2543	C8orf41	NM_001102401	chr8:33475777-33490245	-
741	POLR2C	NM_032940	chr16:56054051-56063422	+	Conv.	52	DOK4	NM_018110	chr16:56063370-56077886	-
757	BCCIP	NM_078468	chr10:127502093-127515114	+	Conv.	216	DHX32	NM_018180	chr10:127514898-127559874	-
791	SMCR8	NM_144775	chr17:18159318-18172095	+	Conv.	184	SHMT1	NM_148918	chr17:18171911-18207581	-
799	KRT10	NM_000421	chr17:36227894-36232389	-	Div.	3490	TMEM99	NM_145274	chr17:36228899-36246052	+
811	ARRDC1	NM_152285	chr9:139619916-139629633	+	Conv.	29	C9orf37	NM_032937	chr9:139629604-139633129	-
827	EME1	NM_152463	chr17:45805579-45813819	+	Conv.	227	LRRC59	NM_018509	chr17:45813592-45829913	-
837	PUSL1	NM_153339	chr1:1233856-1236920	+	Conv.	93	CPSF3L	NM_017871	chr1:1236827-1249909	-
846	MLX	NM_170607	chr17:37972603-37978747	+	Conv.	893	PSMC3IP	NM_016556	chr17:37977854-37983273	-
871	ADCK5	NM_174922	chr8:145568538-145589261	+	Conv.	8	CPSF1	NM_013291	chr8:145589253-145605541	-
877	FAM71E1	NM_138411	chr19:55661856-55671815	-	Div.	268	C19orf63	NM_175063	chr19:55671547-55678420	+
901	EXOSC8	NM_181503	chr13:36472677-36481751	+	Conv.	301	FAM48A	NM_017569	chr13:36481450-36531850	-
903	COG5	NM_006348	chr7:106629424-106992195	-	Div.	528	DUS4L	NM_181581	chr7:106991667-107006204	+
#of selected	Upstream neighboring gene (NU)*				Type of overlap	Length	Downstream neighboring gene (ND)*
BCR-SAGP	gene_NU	transcript_id_NU	coordinates_NU_hg18	strand_NU		of overlap, bp	gene_ND	transcript_id_ND	coordinate_ND_hg18	strand_ND
4	KCNK12	NM_022055	chr2:47601418-47650974	-	NA	NA	FOXN2	NM_002158	chr2:48395298-48459938	+
83	LAT	NM_014387	chr16:28903887-28909605	+	NA	NA	CD2BP2	NM_006110	chr16:30269587-30274183	-
100	WDR27	NM_182552	chr6:169599227-169844084	-	NA	NA	TCTE3	NM_174910	chr6:169882139-169893563	-
134	MORF4	NM_006791	chr15:76952226-76977129	+	NA	NA	HPGD	NM_000860	chr4:175647902-175680367	-
189	INTS5	NM_030628	chr11:62170895-62177350	-	NA	NA	UBXN1	NM_015853	chr11:62200547-62203103	-
244	WDR62	NM_001083961	chr19:41237622-41287852	+	NA	NA	CAPNS1	NM_001749	chr19:41322757-41333095	+
251	DPT	NM_001937	chr1:166931318-166965066	-	NA	NA	BLZF1	NM_003666	chr1:167603817-167632404	+
254	OVGP1	NM_002557	chr1:111758459-111771922	-	NA	NA	C1orf162	NM_174896	chr1:111818126-111822657	+
309	KLHL23	NM_144711	chr2:170298601-170316642	+	NA	NA	UBR3	NM_172070	chr2:170392263-170648885	+
315	FGD5	NM_152536	chr3:14835472-14951076	+	NA	NA	ZFYVE20	NM_022340	chr3:15086583-15115659	-
321	LASS2	NM_181746	chr1:149204272-149214064	-	NA	NA	PRUNE	NM_021222	chr1:149247596-149274813	+
324	FH	NM_000143	chr1:239727479-239749708	-	NA	NA	EXO1	NM_006027	chr1:240078655-240119864	+
326	TMEM161A	NM_017814	chr19:19091429-19110267	-	NA	NA	NCAN	NM_004386	chr19:19183781-19224061	+
327	CTDSPL2	NM_016396	chr15:42506870-42606721	+	NA	NA	B2M	NM_004048	chr15:42790976-42797649	+
334	PDAP1	NM_014891	chr7:98830234-98844241	-	NA	NA	CPSF4	NM_001081559	chr7:98874498-98892932	+
358	KCNK4	NM_033310	chr11:63815368-63824079	+	NA	NA	PRDX5	NM_012094	chr11:63842135-63845871	+
369	RAB27A	NM_183235	chr15:53282456-53369305	-	NA	NA	DYX1C1	NM_001033560	chr15:53497245-53587724	-
373	SHPK	NM_013276	chr17:3458304-3486365	-	NA	NA	TMEM93	NM_001014764	chr17:3518838-3519711	+
380	MAPKBP1	NM_014994	chr15:39853923-39907345	+	NA	NA	EHD4	NM_139265	chr15:39978930-40052047	-
386	KIF2B	NM_032559	chr17:49255237-49257572	+	NA	NA	STXBP4	NM_178509	chr17:50401124-50596448	+
391	CAMK1	NM_003656	chr3:9774028-9786668	-	NA	NA	TTLL3	NM_001025930	chr3:9826643-9853040	+
402	RHBDL1	NM_003961	chr16:666075-668268	+	NA	NA	WDR24	NM_032259	chr16:674702-680401	-
406	WTAP	NM_004906	chr6:160068141-160097341	+	NA	NA	MRPL18	NM_014161	chr6:160131481-160139451	+
410	DHTKD1	NM_018706	chr10:12150939-12205230	+	NA	NA	CAMK1D	NM_020397	chr10:12431588-12908143	+
423	PMS2	NM_000535	chr7:5979395-6015263	-	NA	NA	USP42	NM_032172	chr7:6111075-6167720	+
440	RUNDC3B	NM_138290	chr7:87095664-87299549	+	NA	NA	ADAM22	NM_021721	chr7:87401501-87649364	+
451	ZMYND10	NM_015896	chr3:50353540-50358160	-	NA	NA	TMEM115	NM_007024	chr3:50367183-50371943	-
452	MORN1	NM_024848	chr1:2242555-2312853	-	NA	NA	PLCH2	NM_014638	chr1:2397613-2426824	+
459	TRMT12	NM_017956	chr8:125532228-125534447	+	NA	NA	NDUFB9	NM_005005	chr8:125620523-125631408	+
469	EPAS1	NM_001430	chr2:46378044-46467346	+	NA	NA	CRIPT	NM_014171	chr2:46697828-46706385	+
488	DQX1	NM_133637	chr2:74598765-74606916	-	NA	NA	SEMA4F	NM_004263	chr2:74734900-74762693	+
489	MANF	NM_006010	chr3:51397731-51401868	+	NA	NA	RAD54L2	NM_015106	chr3:51550635-51672652	+
494	RIOK3	NM_003831	chr18:19286784-19317097	+	NA	NA	ANKRD29	NM_173505	chr18:19433975-19496847	-
497	PBRM1	NM_018313	chr3:52554407-52694906	-	NA	NA	NEK4	NM_003157	chr3:52719835-52780005	-
502	TSEN2	NM_025265	chr3:12501009-12549820	+	NA	NA	TMEM40	NM_018306	chr3:12750391-12775808	-
505	TRIM67	NM_001004342	chr1:229365296-229423937	+	NA	NA	EXOC8	NM_175876	chr1:229535104-229540201	-
507	APBB1IP	NM_019043	chr10:26767271-26896738	+	NA	NA	ANKRD26	NM_014915	chr10:27333050-27429433	-
508	SDF2L1	NM_022044	chr22:20326541-20328588	+	NA	NA	MAPK1	NM_002745	chr22:20443946-20551970	-
517	NLK	NM_016231	chr17:23393814-23547531	+	NA	NA	SEBOX	NM_001080837	chr17:23715416-23716392	-
521	GRB2	NM_203506	chr17:70825751-70913385	-	NA	NA	TSEN54	NM_207346	chr17:71024203-71032415	+
522	FAM176A	NM_032181	chr2:75572951-75650356	-	NA	NA	LRRTM4	NM_024993	chr2:77597294-77603010	-
525	RAB2B	NM_032846	chr14:20997018-21014972	-	NA	NA	SALL2	NM_005407	chr14:21059071-21075177	-
538	SLC1A4	NM_003038	chr2:65069998-65104503	+	NA	NA	ACTR2	NM_001005386	chr2:65308332-65351891	+
552	CTHRC1	NM_138455	chr8:104452961-104464393	+	NA	NA	RIMS2	NM_001100117	chr8:104582151-105335832	+
559	NUP85	NM_024844	chr17:70713191-70743449	+	NA	NA	SLC25A19	NM_001126122	chr17:70780655-70797125	-
562	HEL308	NM_133636	chr4:84547522-84596049	-	NA	NA	AGPAT9	NM_032717	chr4:84676676-84746050	+
589	C13orf27	NM_138779	chr13:102216463-102224150	-	NA	NA	ERCC5	NM_000123	chr13:102296191-102326352	+
590	IK	NM_006083	chr5:140007567-140022249	+	NA	NA	HARS	NM_002109	chr5:140033673-140051155	-
592	ZNF141	NM_003441	chr4:321595-357691	+	NA	NA	PDE6B	NM_000283	chr4:609362-654681	+
596	DPY19L4	NM_181787	chr8:95801278-95875252	+	NA	NA	TP53INP1	NM_033285	chr8:96007375-96030791	-
613	GEMIN4	NM_015721	chr17:594410-602251	-	NA	NA	TIMM22	NM_013337	chr17:847106-852140	+
614	ZNF512	NM_032434	chr2:27659396-27699467	+	NA	NA	MRPL33	NM_004891	chr2:27848087-27856112	+
620	PIH1D2	NM_138789	chr11:111443732-111450105	-	NA	NA	SDHD	NM_003002	chr11:111462780-111471728	+
631	SSTR2	NM_001050	chr17:68672754-68679657	+	NA	NA	CDC42EP4	NM_012121	chr17:68791357-68819738	-
646	C17orf108	NM_001076680	chr17:23229466-23244536	-	NA	NA	TMEM199	NM_152464	chr17:23708813-23713216	+
670	METRN	NM_024042	chr16:705173-707481	+	NA	NA	HAGHL	NM_032304	chr16:717266-719716	+
690	C13orf37	NM_001071775	chr13:72180495-72199939	-	NA	NA	KLF5	NM_001730	chr13:72531143-72549677	+
692	SLCO1A2	NM_134431	chr12:21308800-21439638	-	NA	NA	GOLT1B	NM_016072	chr12:21545965-21562604	+
696	DNASE2B	NM_058248	chr1:84646621-84653279	+	NA	NA	SSX2IP	NM_014021	chr1:84881977-84928828	-
702	ADCK4	NM_024876	chr19:45889273-45914630	-	NA	NA	SNRPA	NM_004596	chr19:45948598-45963137	+
729	FUT10	NM_032664	chr8:33347885-33450206	-	NA	NA	RNF122	NM_024787	chr8:33524814-33544185	-
741	COQ9	NM_020312	chr16:56038837-56052688	+	NA	NA	CCDC102A	NM_033212	chr16:56103590-56127978	-
757	UROS	NM_000375	chr10:127467136-127501827	-	NA	NA	FANK1	NM_145235	chr10:127575097-127688151	+
791	TOP3A	NM_004618	chr17:18117959-18159046	-	NA	NA	EVPLL	NM_001145127	chr17:18221803-18233685	+
799	KRT27	NM_181537	chr17:36186585-36192312	-	NA	NA	KRT12	NM_000223	chr17:36270955-36276988	-
811	ZMYND19	NM_138462	chr9:139596351-139604758	-	NA	NA	EHMT1	NM_024757	chr9:139633264-139850399	+
827	MRPL27	NM_016504	chr17:45800226-45805561	-	NA	NA	ACSF2	NM_025149	chr17:45858517-45907199	+
837	ACAP3	NM_030649	chr1:1217626-1233132	-	NA	NA	GLTPD1	NM_001029885	chr1:1250005-1254139	+
846	COASY	NM_001042529	chr17:37967617-37971821	+	NA	NA	FAM134C	NM_178126	chr17:37985051-38014971	-
871	GPR172A	NM_024531	chr8:145553032-145555754	+	NA	NA	SLC39A4	NM_017767	chr8:145608605-145612725	-
877	MYBPC2	NM_004533	chr19:55627971-55661395	+	NA	NA	JOSD2	NM_138334	chr19:55701070-55706157	-
901	ALG5	NM_013338	chr13:36421907-36471504	-	NA	NA	POSTN	NM_006475	chr13:37034718-37070981	-
903	PRKAR2B	NM_002736	chr7:106472413-106589492	+	NA	NA	BCAP29	NM_018844	chr7:107007657-107050998	+

## Sheet: S3B
Supplementary Table S3B. Affymetrix probe sets used for correlation analyses.
Comment * :
Selection group 1 containes SAGPs robustly correlated only in basal-like grade 3 of tumors;
selection group 2 - robustly correlated SAGPs only in in non-basal-like grade 3 tumors,
and selection group 3 - reproducibly correlated SAGPs in both selected subtypes.
Affimetrix U133A&B probe sets				Affimetrix U133A probe sets				Affimetrix U133A&B probe sets for 146
for 146 genes representing the correlated 73 SAGPs				for 106 genes representing the correlated 53 SAGPs				nearest genes-neighbors (NGNs)
								for the 73 SAGPs
Affyprobe-	Gene	Screen number	Selection	Affyprobe-	Gene	Screen number	Selection	Affyprobe-	Gene	Screen number
set ID	Symbol	of the SAGP	group*	set ID	Symbol	of the SAGP	group*	set ID	Symbol	of the SAGP
A.203255_at	FBXO11	4	3	A.202911_at	MSH6	4	3	A.206708_at	FOXN2	4
A.219208_at	FBXO11	4	3	A.203255_at	FBXO11	4	3	A.220448_at	KCNK12	4
A.222119_s_at	FBXO11	4	3	A.211449_at	MSH6	4	3	B.226711_at	FOXN2	4
A.202911_at	MSH6	4	3	A.211450_s_at	MSH6	4	3	A.202256_at	CD2BP2	83
A.211449_at	MSH6	4	3	A.219208_at	FBXO11	4	3	A.202257_s_at	CD2BP2	83
A.211450_s_at	MSH6	4	3	A.222119_s_at	FBXO11	4	3	A.209881_s_at	LAT	83
B.240148_at	MSH6	4	3	A.209836_x_at	BOLA2	83	2	A.211005_at	LAT	83
A.210396_s_at	BOLA2	83	2	A.210396_s_at	BOLA2	83	2	B.228326_at	WDR27	100
B.231500_s_at	BOLA2	83	2	A.218317_x_at	GIYD2	83	2	B.228326_at	WDR27	100
B.241644_at	BOLA2	83	2	A.219126_at	PHF10	100	1	B.232258_at	TCTE3	100
A.209836_x_at	BOLA2	83	2	A.221786_at	C6orf120	100	1	B.235298_at	WDR27	100
A.218317_x_at	SLX1A	83	2	A.221787_at	C6orf120	100	1	B.235576_at	WDR27	100
B.233334_x_at	SLX1A	83	2	A.201804_x_at	TBCB	244	3	B.238239_at	WDR27	100
A.221786_at	C6orf120	100	1	A.211759_x_at	TBCB	244	3	A.203913_s_at	HPGD	134
A.221787_at	C6orf120	100	1	A.212955_s_at	POLR2I	244	3	A.203914_x_at	HPGD	134
A.219126_at	PHF10	100	1	A.216194_s_at	TBCB	244	3	A.211548_s_at	HPGD	134
B.225048_at	PHF10	100	1	A.201242_s_at	ATP1B1	251	2	A.211549_s_at	HPGD	134
B.223240_at	FBXO8	134	1	A.201243_s_at	ATP1B1	251	2	A.221381_s_at	MORF4	134
B.228334_x_at	KIAA1712	134	1	A.219553_at	NME7	251	2	A.201871_s_at	UBXN1	189
B.231850_x_at	KIAA1712	134	1	A.201420_s_at	WDR77	254	1	A.210623_at	UBXN1	189
B.241426_at	KIAA1712	134	1	A.201421_s_at	WDR77	254	1	A.221818_at	INTS5	189
A.221637_s_at	C11orf48	189	2	A.211755_s_at	ATP5F1	254	1	A.53968_at	INTS5	189
B.229099_at	C11orf83	189	2	A.201138_s_at	SSB	309	3	A.200001_at	CAPNS1	244
A.212955_s_at	POLR2I	244	3	A.201139_s_at	SSB	309	3	A.200001_at	CAPNS1	244
A.201804_x_at	TBCB	244	3	A.220839_at	METTL5	309	3	A.215218_s_at	WDR62	244
A.211759_x_at	TBCB	244	3	A.221570_s_at	METTL5	309	3	A.203840_at	BLZF1	251
A.216194_s_at	TBCB	244	3	A.210085_s_at	ANXA9	321	3	A.207977_s_at	DPT	251
A.201242_s_at	ATP1B1	251	2	A.211712_s_at	ANXA9	321	3	A.210462_at	BLZF1	251
A.201243_s_at	ATP1B1	251	2	A.221856_s_at	FAM63A	321	3	A.213068_at	DPT	251
A.219553_at	NME7	251	2	A.205306_x_at	KMO	324	3	A.213071_at	DPT	251
B.227556_at	NME7	251	2	A.205307_s_at	KMO	324	3	A.32088_at	BLZF1	251
A.211755_s_at	ATP5F1	254	1	A.211138_s_at	KMO	324	3	A.205432_at	OVGP1	254
B.243501_at	ATP5F1	254	1	A.219032_x_at	OPN3	324	3	B.228532_at	C1orf162	254
A.201420_s_at	WDR77	254	1	A.203513_at	SPG11	327	1	A.213610_s_at	KLHL23	309
A.201421_s_at	WDR77	254	1	A.208264_s_at	EIF3J	327	1	A.217505_at	KLHL23	309
A.220839_at	METTL5	309	3	A.208985_s_at	EIF3J	327	1	B.230029_x_at	UBR3	309
A.221570_s_at	METTL5	309	3	A.205690_s_at	BUD31	334	3	B.234982_at	UBR3	309
A.201138_s_at	SSB	309	3	A.215815_at	BUD31	334	3	B.235265_at	UBR3	309
A.201139_s_at	SSB	309	3	A.218956_s_at	PTCD1	334	3	B.241682_at	KLHL23	309
B.224015_s_at	MRPS25	315	3	A.1487_at	ESRRA	358	3	B.244121_at	UBR3	309
B.224869_s_at	MRPS25	315	3	A.203193_at	ESRRA	358	3	B.226581_at	ZFYVE20	315
B.224873_s_at	MRPS25	315	3	A.217774_s_at	TRMT112	358	3	B.226984_at	FGD5	315
A.206038_s_at	NR2C2	315	3	A.205452_at	PIGB	369	2	B.226985_at	FGD5	315
B.225477_s_at	NR2C2	315	3	A.214151_s_at	CCPG1	369	2	B.231765_at	ZFYVE20	315
A.210085_s_at	ANXA9	321	3	A.214152_at	CCPG1	369	2	A.209586_s_at	PRUNE	321
A.211712_s_at	ANXA9	321	3	A.221156_x_at	CCPG1	369	2	A.209599_s_at	PRUNE	321
A.221856_s_at	FAM63A	321	3	A.221511_x_at	CCPG1	369	2	A.210988_s_at	PRUNE	321
B.226062_x_at	FAM63A	321	3	A.222156_x_at	CCPG1	369	2	A.222212_s_at	LASS2	321
A.205306_x_at	KMO	324	3	A.204925_at	CTNS	373	3	B.232490_s_at	PRUNE	321
A.205307_s_at	KMO	324	3	A.209154_at	TAX1BP3	373	3	A.203032_s_at	FH	324
A.211138_s_at	KMO	324	3	A.215459_at	CTNS	373	3	A.203033_x_at	FH	324
A.219032_x_at	OPN3	324	3	A.215464_s_at	TAX1BP3	373	3	A.204603_at	EXO1	324
B.224392_s_at	OPN3	324	3	A.36566_at	CTNS	373	3	A.214170_x_at	FH	324
B.226839_at	NR2C2AP	326	2	A.219095_at	PLA2G4B	380	3	A.216349_at	FH	324
A.202758_s_at	RFXANK	326	2	A.220067_at	SPTBN5	380	3	A.205143_at	NCAN	326
A.208264_s_at	EIF3J	327	1	A.203551_s_at	COX11	386	2	A.218745_x_at	TMEM161A	326
A.208985_s_at	EIF3J	327	1	A.204485_s_at	TOM1L1	386	2	A.43977_at	TMEM161A	326
A.203513_at	SPG11	327	1	A.211727_s_at	COX11	386	2	A.201891_s_at	B2M	327
B.232403_at	SPG11	327	1	A.214277_at	COX11	386	2	A.216231_s_at	B2M	327
B.241920_x_at	SPG11	327	1	A.211221_at	TADA3	391	2	B.223270_at	CTDSPL2	327
A.205690_s_at	BUD31	334	3	A.211672_s_at	ARPC4	391	2	B.223271_s_at	CTDSPL2	327
A.215815_at	BUD31	334	3	A.215273_s_at	TADA3	391	2	B.232311_at	B2M	327
A.218956_s_at	PTCD1	334	3	A.217817_at	ARPC4	391	2	B.239133_at	CTDSPL2	327
B.222796_at	PTCD1	334	3	A.217818_s_at	ARPC4	391	2	A.202290_at	PDAP1	334
A.1487_at	ESRRA	358	3	A.208778_s_at	TCP1	406	1	A.206688_s_at	CPSF4	334
A.203193_at	ESRRA	358	3	A.209608_s_at	ACAT2	406	1	A.217624_at	PDAP1	334
A.217774_s_at	TRMT112	358	3	A.222010_at	TCP1	406	1	A.219883_at	KCNK4	358
A.214151_s_at	CCPG1	369	2	A.222011_s_at	TCP1	406	1	B.222994_at	PRDX5	358
A.214152_at	CCPG1	369	2	A.202138_x_at	AIMP2	423	1	B.224552_s_at	KCNK4	358
A.221156_x_at	CCPG1	369	2	A.209971_x_at	AIMP2	423	1	A.209514_s_at	RAB27A	369
A.221511_x_at	CCPG1	369	2	A.209972_s_at	AIMP2	423	1	A.209515_s_at	RAB27A	369
A.222156_x_at	CCPG1	369	2	A.217735_s_at	EIF2AK1	423	1	A.210951_x_at	RAB27A	369
A.205452_at	PIGB	369	2	A.217736_s_at	EIF2AK1	423	1	B.235273_at	DYX1C1	369
B.242760_x_at	PIGB	369	2	A.204244_s_at	DBF4	440	2	B.241713_s_at	DYX1C1	369
A.204925_at	CTNS	373	3	A.205716_at	SLC25A40	440	2	A.219712_s_at	SHPK	373
A.215459_at	CTNS	373	3	A.203246_s_at	NPRL2	451	2	A.219713_at	SHPK	373
A.36566_at	CTNS	373	3	A.209665_at	CYB561D2	451	2	A.221255_s_at	TMEM93	373
A.209154_at	TAX1BP3	373	3	A.210373_at	NPRL2	451	2	A.209536_s_at	EHD4	380
A.215464_s_at	TAX1BP3	373	3	A.202296_s_at	RER1	452	2	A.213394_at	MAPKBP1	380
A.219095_at	PLA2G4B	380	3	A.202297_s_at	RER1	452	2	B.229074_at	EHD4	380
A.60528_at	PLA2G4B	380	3	A.206351_s_at	PEX10	452	2	B.233660_at	EHD4	380
A.220067_at	SPTBN5	380	3	A.206352_s_at	PEX10	452	2	B.223926_at	KIF2B	386
A.203551_s_at	COX11	386	2	A.213296_at	RER1	452	2	B.237706_at	STXBP4	386
A.211727_s_at	COX11	386	2	A.205077_s_at	PIGF	469	1	B.244404_at	STXBP4	386
A.214277_at	COX11	386	2	A.205078_at	PIGF	469	1	A.203670_at	TTLL3	391
A.204485_s_at	TOM1L1	386	2	A.212117_at	RHOQ	469	1	A.204392_at	CAMK1	391
B.240261_at	TOM1L1	386	2	A.212119_at	RHOQ	469	1	A.210129_s_at	TTLL3	391
A.211672_s_at	ARPC4	391	2	A.212120_at	RHOQ	469	1	B.230872_s_at	TTLL3	391
A.217817_at	ARPC4	391	2	A.212122_at	RHOQ	469	1	B.230873_at	TTLL3	391
A.217818_s_at	ARPC4	391	2	A.214449_s_at	RHOQ	469	1	A.207383_s_at	RHBDL1	402
A.211221_at	TADA3	391	2	A.203089_s_at	HTRA2	488	1	B.223293_at	WDR24	402
A.215273_s_at	TADA3	391	2	A.211152_s_at	HTRA2	488	1	A.203137_at	WTAP	406
B.224886_at	JMJD8	402	3	A.220525_s_at	AUP1	488	1	A.210285_x_at	WTAP	406
A.217934_x_at	STUB1	402	3	A.202689_at	RBM15B	489	2	A.214759_at	WTAP	406
B.227625_s_at	STUB1	402	3	A.204376_at	VPRBP	489	2	A.217907_at	MRPL18	406
B.233049_x_at	STUB1	402	3	A.204377_s_at	VPRBP	489	2	B.227621_at	WTAP	406
A.209608_s_at	ACAT2	406	1	A.202679_at	NPC1	494	3	B.229630_s_at	WTAP	406
A.208778_s_at	TCP1	406	1	A.217584_at	NPC1	494	3	B.241626_at	WTAP	406
A.222010_at	TCP1	406	1	A.221190_s_at	C18orf8	494	3	A.209916_at	DHTKD1	410
A.222011_s_at	TCP1	406	1	A.217927_at	SPCS1	497	3	A.220246_at	CAMK1D	410
A.201725_at	CDC123	410	2	A.218146_at	GLT8D1	497	3	B.226382_at	CAMK1D	410
B.223100_s_at	NUDT5	410	2	A.218147_s_at	GLT8D1	497	3	B.226959_at	CAMK1D	410
A.202138_x_at	AIMP2	423	1	A.201244_s_at	RAF1	502	2	B.227094_at	DHTKD1	410
A.209971_x_at	AIMP2	423	1	A.216995_x_at	MKRN2	502	2	B.235626_at	CAMK1D	410
A.209972_s_at	AIMP2	423	1	A.218071_s_at	MKRN2	502	2	A.209805_at	PMS2	423
A.217735_s_at	EIF2AK1	423	1	A.209027_s_at	ABI1	507	1	B.226172_at	USP42	423
A.217736_s_at	EIF2AK1	423	1	A.209028_s_at	ABI1	507	1	B.226174_at	USP42	423
A.204244_s_at	DBF4	440	2	A.220865_s_at	PDSS1	507	1	B.226176_s_at	USP42	423
A.205716_at	SLC25A40	440	2	A.206063_x_at	PPIL2	508	3	B.226669_at	USP42	423
B.227012_at	SLC25A40	440	2	A.206064_s_at	PPIL2	508	3	B.228982_s_at	USP42	423
A.209665_at	CYB561D2	451	2	A.209299_x_at	PPIL2	508	3	A.206615_s_at	ADAM22	440
B.229636_at	CYB561D2	451	2	A.213996_at	YPEL1	508	3	A.206616_s_at	ADAM22	440
A.203246_s_at	NPRL2	451	2	A.214986_x_at	PPIL2	508	3	A.208226_x_at	ADAM22	440
A.210373_at	NPRL2	451	2	A.217407_x_at	PPIL2	508	3	A.208227_x_at	ADAM22	440
A.206351_s_at	PEX10	452	2	A.210312_s_at	IFT20	517	3	A.208237_x_at	ADAM22	440
A.206352_s_at	PEX10	452	2	A.212279_at	TMEM97	517	3	A.215321_at	RUNDC3B	440
A.202296_s_at	RER1	452	2	A.212281_s_at	TMEM97	517	3	B.241703_at	RUNDC3B	440
A.202297_s_at	RER1	452	2	A.212282_at	TMEM97	517	3	B.244194_at	ADAM22	440
A.213296_at	RER1	452	2	A.214283_at	TMEM97	517	3	A.205714_s_at	ZMYND10	451
A.209510_at	RNF139	459	3	A.202650_s_at	KIAA0195	521	3	A.216267_s_at	TMEM115	451
B.223231_at	TATDN1	459	3	A.221846_s_at	CASKIN2	521	3	A.216663_s_at	ZMYND10	451
A.205077_s_at	PIGF	469	1	A.222210_at	KIAA0195	521	3	A.206080_at	PLCH2	452
A.205078_at	PIGF	469	1	A.203465_at	MRPL19	522	1	A.219852_s_at	MORN1	452
A.212117_at	RHOQ	469	1	A.210175_at	C2orf3	522	1	B.222933_at	MORN1	452
A.212119_at	RHOQ	469	1	A.216305_s_at	C2orf3	522	1	A.219299_at	TRMT12	459
A.212120_at	RHOQ	469	1	A.201683_x_at	TOX4	525	3	B.222992_s_at	NDUFB9	459
A.212122_at	RHOQ	469	1	A.201684_s_at	TOX4	525	3	A.200878_at	EPAS1	469
A.214449_s_at	RHOQ	469	1	A.201685_s_at	TOX4	525	3	A.200879_s_at	EPAS1	469
A.220525_s_at	AUP1	488	1	A.209265_s_at	METTL3	525	3	A.218643_s_at	CRIPT	469
A.203089_s_at	HTRA2	488	1	A.213653_at	METTL3	525	3	B.222702_x_at	CRIPT	469
A.211152_s_at	HTRA2	488	1	A.217448_s_at	TOX4	525	3	B.227942_s_at	CRIPT	469
A.202689_at	RBM15B	489	2	A.207791_s_at	RAB1A	538	3	A.208124_s_at	SEMA4F	488
B.226987_at	RBM15B	489	2	A.207971_s_at	CEP68	538	3	A.210124_x_at	SEMA4F	488
A.204376_at	VPRBP	489	2	A.208724_s_at	RAB1A	538	3	B.228660_x_at	SEMA4F	488
A.204377_s_at	VPRBP	489	2	A.212675_s_at	CEP68	538	3	B.236055_at	DQX1	488
B.226476_s_at	VPRBP	489	2	A.212677_s_at	CEP68	538	3	A.202655_at	MANF	489
B.226477_at	VPRBP	489	2	A.213440_at	RAB1A	538	3	A.213205_s_at	RAD54L2	489
B.226481_at	VPRBP	489	2	A.220843_s_at	DCAF13	552	2	A.202129_s_at	RIOK3	494
A.221190_s_at	C18orf8	494	3	A.221020_s_at	SLC25A32	552	2	A.202130_at	RIOK3	494
B.232345_at	C18orf8	494	3	A.219809_at	WDR55	590	3	A.202131_s_at	RIOK3	494
B.232348_at	C18orf8	494	3	A.222070_at	DND1	590	3	A.215588_x_at	RIOK3	494
A.202679_at	NPC1	494	3	A.222114_x_at	WDR55	590	3	B.229308_at	ANKRD29	494
A.217584_at	NPC1	494	3	A.57739_at	DND1	590	3	B.238332_at	ANKRD29	494
A.218146_at	GLT8D1	497	3	A.218652_s_at	PIGG	592	3	B.240583_at	RIOK3	494
A.218147_s_at	GLT8D1	497	3	A.220159_at	ZNF721	592	3	A.204634_at	NEK4	497
B.228395_at	GLT8D1	497	3	A.205034_at	CCNE2	596	3	A.220355_s_at	PBRM1	497
A.217927_at	SPCS1	497	3	A.211814_s_at	CCNE2	596	3	A.221212_x_at	PBRM1	497
A.216995_x_at	MKRN2	502	2	A.218905_at	INTS8	596	3	B.223238_s_at	PBRM1	497
A.218071_s_at	MKRN2	502	2	A.209092_s_at	GLOD4	613	1	B.223400_s_at	PBRM1	497
B.222510_s_at	MKRN2	502	2	A.218993_at	RNMTL1	613	1	B.224152_s_at	PBRM1	497
A.201244_s_at	RAF1	502	2	A.201836_s_at	SUPT7L	614	1	B.232613_at	PBRM1	497
B.226242_at	C1orf131	505	1	A.201837_s_at	SUPT7L	614	1	A.219503_s_at	TMEM40	502
A.201956_s_at	GNPAT	505	1	A.201838_s_at	SUPT7L	614	1	A.219581_at	TSEN2	502
A.209027_s_at	ABI1	507	1	A.218682_s_at	SLC4A1AP	614	1	B.222892_s_at	TMEM40	502
A.209028_s_at	ABI1	507	1	A.218314_s_at	C11orf57	620	2	B.244391_at	TSEN2	502
A.220865_s_at	PDSS1	507	1	A.218357_s_at	TIMM8B	620	2	B.227577_at	EXOC8	505
B.236298_at	PDSS1	507	1	A.201207_at	TNFAIP1	646	3	B.233357_at	TRIM67	505
A.206063_x_at	PPIL2	508	3	A.201208_s_at	TNFAIP1	646	3	A.205705_at	ANKRD26	507
A.206064_s_at	PPIL2	508	3	A.217806_s_at	POLDIP2	646	3	A.205706_s_at	ANKRD26	507
A.209299_x_at	PPIL2	508	3	A.214194_at	DIS3	690	1	A.219994_at	APBB1IP	507
A.214986_x_at	PPIL2	508	3	A.218362_s_at	DIS3	690	1	B.230925_at	APBB1IP	507
A.217407_x_at	PPIL2	508	3	A.219544_at	C13orf34	690	1	A.208351_s_at	MAPK1	508
B.223999_at	PPIL2	508	3	A.205091_x_at	RECQL	692	1	A.212271_at	MAPK1	508
B.243414_at	PPIL2	508	3	A.210568_s_at	RECQL	692	1	A.218681_s_at	SDF2L1	508
A.213996_at	YPEL1	508	3	A.212917_x_at	RECQL	692	1	B.224620_at	MAPK1	508
B.228296_at	YPEL1	508	3	A.212918_at	RECQL	692	1	B.224621_at	MAPK1	508
B.228788_at	YPEL1	508	3	A.213878_at	PYROXD1	692	1	B.229847_at	MAPK1	508
A.210312_s_at	IFT20	517	3	A.219802_at	PYROXD1	692	1	A.218318_s_at	NLK	517
A.212279_at	TMEM97	517	3	A.207157_s_at	GNG5	696	2	B.222589_at	NLK	517
A.212281_s_at	TMEM97	517	3	A.218462_at	RPF1	696	2	B.222590_s_at	NLK	517
A.212282_at	TMEM97	517	3	A.213076_at	ITPKC	702	3	B.234256_at	SEBOX	517
A.214283_at	TMEM97	517	3	A.222052_at	C19orf54	702	3	A.215075_s_at	GRB2	521
A.221846_s_at	CASKIN2	521	3	A.211686_s_at	MAK16	729	3	B.223049_at	GRB2	521
A.61297_at	CASKIN2	521	3	A.219124_at	C8orf41	729	3	B.225879_at	TSEN54	521
A.202650_s_at	KIAA0195	521	3	A.207747_s_at	DOK4	741	1	B.241402_at	TSEN54	521
A.222210_at	KIAA0195	521	3	A.208996_s_at	POLR2C	741	1	A.220345_at	LRRTM4	522
A.210175_at	C2orf3	522	1	A.209690_s_at	DOK4	741	1	B.227828_s_at	FAM176A	522
A.216305_s_at	C2orf3	522	1	A.209691_s_at	DOK4	741	1	A.213283_s_at	SALL2	525
B.237531_at	C2orf3	522	1	A.214263_x_at	POLR2C	741	1	B.225074_at	RAB2B	525
A.203465_at	MRPL19	522	1	A.216282_x_at	POLR2C	741	1	A.200727_s_at	ACTR2	538
B.232071_at	MRPL19	522	1	A.218198_at	DHX32	757	1	A.200728_at	ACTR2	538
B.238448_at	MRPL19	522	1	A.218264_at	BCCIP	757	1	A.200729_s_at	ACTR2	538
A.209265_s_at	METTL3	525	3	A.205956_x_at	PSMC3IP	846	3	A.209610_s_at	SLC1A4	538
A.213653_at	METTL3	525	3	A.210752_s_at	MLX	846	3	A.209611_s_at	SLC1A4	538
B.242111_at	METTL3	525	3	A.213708_s_at	MLX	846	3	A.212810_s_at	SLC1A4	538
A.201683_x_at	TOX4	525	3	A.213951_s_at	PSMC3IP	846	3	A.212811_x_at	SLC1A4	538
A.201684_s_at	TOX4	525	3	A.217909_s_at	MLX	846	3	B.234210_x_at	ACTR2	538
A.201685_s_at	TOX4	525	3	A.217910_x_at	MLX	846	3	B.234212_at	ACTR2	538
A.217448_s_at	TOX4	525	3	A.214027_x_at	FAM48A	901	3	B.244377_at	SLC1A4	538
B.232097_at	TOX4	525	3	A.215136_s_at	EXOSC8	901	3	A.206137_at	RIMS2	552
A.207971_s_at	CEP68	538	3	A.216682_s_at	FAM48A	901	3	A.215478_at	RIMS2	552
A.212675_s_at	CEP68	538	3	A.216717_at	FAM48A	901	3	B.225681_at	CTHRC1	552
A.212677_s_at	CEP68	538	3	A.220408_x_at	FAM48A	901	3	A.218014_at	NUP85	559
B.239442_at	CEP68	538	3	A.221774_x_at	FAM48A	901	3	B.223222_at	SLC25A19	559
A.207791_s_at	RAB1A	538	3	A.203629_s_at	COG5	903	1	B.224480_s_at	AGPAT9	562
A.208724_s_at	RAB1A	538	3	A.203630_s_at	COG5	903	1	B.228736_at	HEL308	562
A.213440_at	RAB1A	538	3	A.205761_s_at	DUS4L	903	1	A.202414_at	ERCC5	589
A.220843_s_at	DCAF13	552	2	A.205762_s_at	DUS4L	903	1	A.213346_at	C13orf27	589
B.225676_s_at	DCAF13	552	2					A.200066_at	IK	590
B.231784_s_at	DCAF13	552	2					A.200066_at	IK	590
A.221020_s_at	SLC25A32	552	2					A.202042_at	HARS	590
B.223411_at	MIF4GD	559	3					A.206931_at	ZNF141	592
B.231727_s_at	MIF4GD	559	3					A.210304_at	PDE6B	592
A.217932_at	MRPS7	559	3					B.235580_at	ZNF141	592
B.226521_s_at	FAM175A	562	2					B.238153_at	PDE6B	592
B.233543_s_at	FAM175A	562	2					A.213391_at	DPY19L4	596
A.220103_s_at	MRPS18C	562	2					B.225912_at	TP53INP1	596
B.222948_s_at	MRPS18C	562	2					B.226721_at	DPY19L4	596
B.228019_s_at	MRPS18C	562	2					B.235602_at	TP53INP1	596
B.222761_at	BIVM	589	2					B.244721_at	TP53INP1	596
B.229478_x_at	BIVM	589	2					A.205527_s_at	GEMIN4	613
B.229589_x_at	BIVM	589	2					A.217099_s_at	GEMIN4	613
B.233255_s_at	BIVM	589	2					A.219184_x_at	TIMM22	613
A.219479_at	KDELC1	589	2					B.222841_s_at	TIMM22	613
A.222070_at	DND1	590	3					B.229100_s_at	TIMM22	613
A.57739_at	DND1	590	3					B.231400_s_at	TIMM22	613
A.219809_at	WDR55	590	3					A.203781_at	MRPL33	614
A.222114_x_at	WDR55	590	3					B.225050_at	ZNF512	614
B.223833_at	WDR55	590	3					A.202026_at	SDHD	620
A.220159_at	ZNF721	592	3					A.215652_at	SDHD	620
A.218652_s_at	PIGG	592	3					B.235062_at	PIH1D2	620
B.231692_at	PIGG	592	3					A.214597_at	SSTR2	631
B.233654_at	PIGG	592	3					A.214721_x_at	CDC42EP4	631
A.205034_at	CCNE2	596	3					A.217455_s_at	SSTR2	631
A.211814_s_at	CCNE2	596	3					A.218062_x_at	CDC42EP4	631
A.218905_at	INTS8	596	3					A.218063_s_at	CDC42EP4	631
A.209092_s_at	GLOD4	613	1					B.239031_at	SSTR2	631
A.218993_at	RNMTL1	613	1					A.213195_at	C17orf108	646
A.218682_s_at	SLC4A1AP	614	1					B.225374_at	TMEM199	646
B.242030_at	SLC4A1AP	614	1					B.225375_at	TMEM199	646
A.201836_s_at	SUPT7L	614	1					A.219051_x_at	METRN	670
A.201837_s_at	SUPT7L	614	1					B.223485_at	HAGHL	670
A.201838_s_at	SUPT7L	614	1					B.228419_at	METRN	670
A.218314_s_at	C11orf57	620	2					B.232269_x_at	METRN	670
B.222588_s_at	C11orf57	620	2					A.209211_at	KLF5	690
B.230724_s_at	C11orf57	620	2					A.209212_s_at	KLF5	690
A.218357_s_at	TIMM8B	620	2					B.225578_at	C13orf37	690
B.223478_at	TIMM8B	620	2					B.228530_at	C13orf37	690
B.227784_s_at	COG1	631	3					A.207308_at	SLCO1A2	692
B.231813_s_at	COG1	631	3					A.211480_s_at	SLCO1A2	692
B.225319_s_at	FAM104A	631	3					A.211481_at	SLCO1A2	692
A.217806_s_at	POLDIP2	646	3					A.218193_s_at	GOLT1B	692
B.222425_s_at	POLDIP2	646	3					B.222552_at	GOLT1B	692
A.201207_at	TNFAIP1	646	3					A.203015_s_at	SSX2IP	696
A.201208_s_at	TNFAIP1	646	3					A.203016_s_at	SSX2IP	696
B.236745_at	CCDC78	670	3					A.203017_s_at	SSX2IP	696
A.219709_x_at	FAM173A	670	3					A.203018_s_at	SSX2IP	696
A.219544_at	C13orf34	690	1					A.203019_x_at	SSX2IP	696
A.214194_at	DIS3	690	1					A.210871_x_at	SSX2IP	696
A.218362_s_at	DIS3	690	1					A.220380_at	DNASE2B	696
B.222607_s_at	DIS3	690	1					A.201770_at	SNRPA	702
B.234660_s_at	DIS3	690	1					A.220434_at	ADCK4	702
A.213878_at	PYROXD1	692	1					B.227324_at	ADCK4	702
A.219802_at	PYROXD1	692	1					A.219897_at	RNF122	729
B.231173_at	PYROXD1	692	1					B.223976_at	FUT10	729
A.205091_x_at	RECQL	692	1					B.235472_at	FUT10	729
A.210568_s_at	RECQL	692	1					B.239020_at	FUT10	729
A.212917_x_at	RECQL	692	1					A.212228_s_at	COQ9	741
A.212918_at	RECQL	692	1					B.232051_at	CCDC102A	741
A.207157_s_at	GNG5	696	2					B.235822_at	COQ9	741
A.218462_at	RPF1	696	2					A.203031_s_at	UROS	757
B.234243_at	RPF1	696	2					B.232560_at	UROS	757
B.234244_at	RPF1	696	2					B.232968_at	FANK1	757
A.222052_at	C19orf54	702	3					A.204946_s_at	TOP3A	791
A.213076_at	ITPKC	702	3					A.214299_at	TOP3A	791
A.219124_at	C8orf41	729	3					A.214300_s_at	TOP3A	791
A.211686_s_at	MAK16	729	3					B.236933_at	EVPLL	791
A.207747_s_at	DOK4	741	1					A.207811_at	KRT12	799
A.209690_s_at	DOK4	741	1					B.240388_at	KRT27	799
A.209691_s_at	DOK4	741	1					A.219339_s_at	EHMT1	811
A.208996_s_at	POLR2C	741	1					B.222873_s_at	EHMT1	811
A.214263_x_at	POLR2C	741	1					B.225461_at	EHMT1	811
A.216282_x_at	POLR2C	741	1					B.227477_at	ZMYND19	811
A.218264_at	BCCIP	757	1					A.218844_at	ACSF2	827
B.227322_s_at	BCCIP	757	1					B.224330_s_at	MRPL27	827
B.227896_at	BCCIP	757	1					A.220734_s_at	GLTPD1	837
A.218198_at	DHX32	757	1					B.225529_at	ACAP3	837
A.209980_s_at	SHMT1	791	3					B.225542_at	ACAP3	837
A.217304_at	SHMT1	791	3					A.201913_s_at	COASY	846
B.224954_at	SHMT1	791	3					A.212697_at	FAM134C	846
B.231701_s_at	SHMT1	791	3					A.218151_x_at	GPR172A	871
B.227304_at	SMCR8	791	3					A.219215_s_at	SLC39A4	871
B.227305_s_at	SMCR8	791	3					A.222155_s_at	GPR172A	871
B.238434_at	SMCR8	791	3					A.206394_at	MYBPC2	877
A.207023_x_at	KRT10	799	1					B.227096_at	JOSD2	877
A.210633_x_at	KRT10	799	1					A.210809_s_at	POSTN	901
A.213287_s_at	KRT10	799	1					A.214981_at	POSTN	901
B.226565_at	TMEM99	799	1					A.218203_at	ALG5	901
B.226405_s_at	ARRDC1	811	1					A.203680_at	PRKAR2B	903
B.234607_at	ARRDC1	811	1					A.205084_at	BCAP29	903
B.223390_at	C9orf37	811	1					A.217657_at	BCAP29	903
B.234464_s_at	EME1	827	3					B.225674_at	BCAP29	903
B.234465_at	EME1	827	3					B.225677_at	BCAP29	903
A.222231_s_at	LRRC59	827	3					B.230150_at	BCAP29	903
B.234812_at	LRRC59	827	3					B.236970_s_at	BCAP29	903
A.217994_x_at	CPSF3L	837	1					B.241640_at	BCAP29	903
B.224312_x_at	CPSF3L	837	1					B.241646_s_at	BCAP29	903
B.232437_at	CPSF3L	837	1
B.233563_s_at	CPSF3L	837	1
B.233625_x_at	CPSF3L	837	1
B.228733_at	PUSL1	837	1
A.210752_s_at	MLX	846	3
A.213708_s_at	MLX	846	3
A.217909_s_at	MLX	846	3
A.217910_x_at	MLX	846	3
A.205956_x_at	PSMC3IP	846	3
A.213951_s_at	PSMC3IP	846	3
B.228524_at	ADCK5	871	2
A.201638_s_at	CPSF1	871	2
A.201639_s_at	CPSF1	871	2
A.33132_at	CPSF1	871	2
B.224727_at	C19orf63	877	3
B.229289_at	FAM71E1	877	3
A.215136_s_at	EXOSC8	901	3
A.214027_x_at	FAM48A	901	3
A.216682_s_at	FAM48A	901	3
A.216717_at	FAM48A	901	3
A.220408_x_at	FAM48A	901	3
A.221774_x_at	FAM48A	901	3
B.226330_s_at	FAM48A	901	3
A.203629_s_at	COG5	903	1
A.203630_s_at	COG5	903	1
B.227089_at	COG5	903	1
A.205761_s_at	DUS4L	903	1
A.205762_s_at	DUS4L	903	1

## Sheet: S3C
Supplementary Table S3C. Characteristics of 102 genes involved in the 51 PNGs.
Comment*: Distance between the nearest border of gene-partner1 and the nearest border of of gene-partner2.
rcPNG#	Gene Symbol ID	Transcript ID	coordinates_hg18	strand	Distance between	Gene Symbol ID	transcript ID	coordinates_hg18	strand
	of PNG	of PNG			the genes*, bp	of PNG	of PNG
	partner1	partner1				partner2	partner2
1	ABHD13	NM_032859	chr13:107668763-107684604	+	2880	LIG4	NM_206937	chr13:107657792-107665883	-
2	ADCK3	NM_020247	chr1:225194560-225241869	+	2319	CDC42BPA	NM_014826	chr1:225244188-225572449	-
3	AGAP3	NM_031946	chr7:150414731-150472456	+	3385	TMUB1	NM_031434	chr7:150409104-150411346	-
4	ASNA1	NM_004317	chr19:12709305-12720137	+	2776	C19orf43	NM_024038	chr19:12702453-12706529	-
5	ATF4	NM_182810	chr22:38246514-38248637	+	6406	RPS19BP1	NM_194326	chr22:38255043-38258806	-
6	ATP6V1A	NM_001690	chr3:114948555-115013595	+	745	NAA50	NM_025146	chr3:114917996-114947810	-
7	C9orf89	NM_032310	chr9:94898270-94915386	+	8205	NINJ1	NM_004148	chr9:94923591-94936391	-
8	CEBPG	NM_001806	chr19:38556414-38565432	+	4262	PEPD	NM_001166057	chr19:38569694-38704639	-
9	CHRD	NM_003741	chr3:185580554-185590311	+	1928	THPO	NM_001177598	chr3:185572466-185578626	-
10	DEF8	NM_207514	chr16:88542639-88561969	+	1714	CENPBD1	NM_145039	chr16:88563683-88566741	-
11	DNAJC3	NM_006260	chr13:95127393-95245244	+	6592	UGGT2	NM_020121	chr13:95251836-95503737	-
12	FAM195A	NM_138418	chr16:631849-638475	+	5501	C16orf13	NM_032366	chr16:624429-626348	-
13	FMNL2	NM_052905	chr2:152899996-153214594	+	1758	PRPF40A	NM_017892	chr2:153216352-153282221	-
14	GZF1	NM_022482	chr20:23293020-23301683	+	1472	NAPB	NR_104266	chr20:23303155-23350156	-
15	HAUS1	NR_026978	chr18:41938295-41962297	+	5978	ATP5A1	NM_004046	chr18:41918107-41932317	-
16	HEBP2	NM_014320	chr6:138767028-138776275	+	8598	NHSL1	NM_020464	chr6:138784873-138935361	-
17	HIST1H3H	NM_003536	chr6:27885820-27886293	+	3765	HIST1H2AJ	NM_021066	chr6:27890058-27890497	-
18	IARS2	NM_018060	chr1:218334077-218388006	+	4259	BPNT1	NM_006085	chr1:218297446-218329818	-
19	LMTK2	NM_014916	chr7:97574132-97676880	+	5810	TECPR1	NM_015395	chr7:97682690-97719499	-
20	LYRM7	NM_181705	chr5:130534539-130569018	+	5599	HINT1	NR_073488	chr5:130522874-130528940	-
21	MIS12	NM_024039	chr17:5330936-5334854	+	718	DERL2	NM_016041	chr17:5318336-5330218	-
22	MRPL33	NM_145330	chr2:27848087-27856112	+	1622	RBKS	NM_022128	chr2:27857734-27966767	-
23	MRPL41	NM_032477	chr9:139566129-139566828	+	1322	PNPLA7	NM_152286	chr9:139474225-139564807	-
24	MT1H	NM_005951	chr16:55261226-55262542	+	1748	MT1G	NM_005950	chr16:55258153-55259478	-
25	NCAPH2	NM_152299	chr22:49293510-49310075	+	509	LMF2	NM_033200	chr22:49288241-49293001	-
26	NDUFS6	NM_004553	chr5:1854495-1869167	+	1539	MRPL36	NM_032479	chr5:1851498-1852956	-
27	NUDT1	NM_198954	chr7:2249065-2257306	+	624	SNX8	NM_013321	chr7:2257930-2320625	-
28	PEX14	NM_004565	chr1:10457589-10613405	+	2389	DFFA	NM_213566	chr1:10443189-10455200	-
29	PHAX	NM_032177	chr5:125964505-125990843	+	5524	ALDH7A1	NM_001202404	chr5:125905431-125958981	-
30	PHF11	NM_001040444	chr13:48968528-49001118	+	2964	RCBTB1	NM_018191	chr13:49004082-49057720	-
31	PKP3	NM_007183	chr11:384216-394908	+	807	SIGIRR	NM_021805	chr11:395715-407397	-
32	PLEKHA8	NM_032639	chr7:30034501-30096884	+	1559	FKBP14	NR_046479	chr7:30016723-30032942	-
33	PPDPF	NM_024299	chr20:61622576-61623968	+	6251	PTK6	NM_005975	chr20:61630219-61639167	-
34	RAC3	NM_005052	chr17:77582820-77585369	+	1676	DCXR	NM_016286	chr17:77587045-77588862	-
35	RCCD1	NM_033544	chr15:89299109-89307359	+	2912	PRC1	NM_199413	chr15:89310271-89338885	-
36	RDH10	NM_172037	chr8:74369390-74400074	+	967	RPL7	NM_000971	chr8:74365427-74368423	-
37	RNASEH2A	NM_006397	chr19:12778427-12785462	+	4703	PRDX2	NM_005809	chr19:12768633-12773724	-
38	SEMA4F	NR_073399	chr2:74734862-74764489	+	6190	M1AP	NM_138804	chr2:74638517-74728672	-
39	SIRT1	NM_012238	chr10:69314432-69348153	+	3508	HERC4	NM_022079	chr10:69351661-69505109	-
40	SSNA1	NM_003731	chr9:139202874-139204643	+	1246	TPRN	NM_001128228	chr9:139205889-139214984	-
41	STX17	NM_017919	chr9:101708735-101776639	+	4644	ERP44	NM_015051	chr9:101781283-101901151	-
42	TBP	NM_003194	chr6:170705345-170723883	+	1003	PSMB1	NM_002793	chr6:170686128-170704342	-
43	THOP1	NM_003249	chr19:2736505-2764599	+	2151	SGTA	NM_003021	chr19:2705711-2734354	-
44	TIGD5	NM_032862	chr8:144751216-144753628	+	3597	PYCRL	NM_023078	chr8:144757225-144762927	-
45	TMEM106C	NM_024056	chr12:46643596-46648928	+	4086	COL2A1	NM_033150	chr12:46653014-46684552	-
46	TUBB	NM_178014	chr6_qbl_hap2:1935034-1940074	+	2315	FLOT1	NM_005803	chr6_qbl_hap2:1942389-1957329	-
47	USP35	NM_020798	chr11:77577505-77603405	+	578	GAB2	NM_080491	chr11:77603983-77806516	-
48	WDR70	NM_018034	chr5:37415168-37788531	+	8183	NUP155	NM_153485	chr5:37327491-37406985	-
49	WNT16	NM_057168	chr7:120756325-120768394	+	7746	FAM3C	NM_014888	chr7:120776140-120823658	-
50	XYLT2	NM_022167	chr17:45778391-45793511	+	6715	MRPL27	NM_016504	chr17:45800226-45805561	-
51	ZDHHC5	NM_015457	chr11:57192049-57225235	+	2527	MED19	NM_153450	chr11:57227762-57236249	-
					3456.37

## Sheet: S4A
Supplementary Table S4A. SNPs-to-genes assignment in 73-SAGPs and their NGNs in two independent BC datasets.
Comment* : NU - upstream gene - neighbor, ND - downstream gene-neighbor, SA - member of a ccSAGP. For the dataset of 38 breast cancer cell lines assignment of SNPs to each gene yielded in total 552 SNPs for 288 genes studied (1.92 non-redundant SNPs per gene). In the 93 primary breast tumors dataset the studied genes were represented by 1031 non-redundant SNPs (3.58 non-redundant SNPs per gene). …
100K SNP microarray for 38 breast cancer lines												250K SNP microarray for 93 primary tumors
Chromosome	Gene coordinates (hg18 human genome assembly)		Gene Symbol	RefSeq ID	Gene in ccSAGP or neighbor	Strand	Number of the ccSAGP	SNP ID1	SNP ID2	SNP coordinate (hg18)		Chromosome	Gene coordinates (hg18 human genome assembly)		Gene Symbol	RefSeq ID	Gene in ccSAGP or neighbor	Strand	Number of the ccSAGP	SNP ID1	SNP ID2	SNP coordinate (hg18)
chr2	47601418	47650974	KCNK12	NM_022055	NU	-	4	SNP_A-1665563	rs3771276	47591824		chr2	47601418	47650974	KCNK12	NM_022055	NU	-	4	SNP_A-2173523	rs3771281	47603932
chr2	47601418	47650974	KCNK12	NM_022055	NU	-	4	SNP_A-1703912	rs3732183	47605610		chr2	47601418	47650974	KCNK12	NM_022055	NU	-	4	SNP_A-1790992	rs17036644	47634242
chr2	47601418	47650974	KCNK12	NM_022055	NU	-	4	SNP_A-1642121	rs2059520	47614892		chr2	47601418	47650974	KCNK12	NM_022055	NU	-	4	SNP_A-2034719	rs17036634	47632071
chr2	47601418	47650974	KCNK12	NM_022055	NU	-	4	SNP_A-1719837	rs10495944	47614941		chr2	47601418	47650974	KCNK12	NM_022055	NU	-	4	SNP_A-2177640	rs12712994	47644545
chr2	47601418	47650974	KCNK12	NM_022055	NU	-	4	SNP_A-1667880	rs2303428	47615151		chr2	47601418	47650974	KCNK12	NM_022055	NU	-	4	SNP_A-2178415	rs17036645	47642147
chr2	47601418	47650974	KCNK12	NM_022055	NU	-	4	SNP_A-1716705	rs4583514	47615536		chr2	47601418	47650974	KCNK12	NM_022055	NU	-	4	SNP_A-1831533	rs6724382	47596865
chr2	47601418	47650974	KCNK12	NM_022055	NU	-	4	SNP_A-1650120	rs4608577	47615635		chr2	47601418	47650974	KCNK12	NM_022055	NU	-	4	SNP_A-4282648	rs879722	47652667
chr2	47601418	47650974	KCNK12	NM_022055	NU	-	4	SNP_A-1672568	rs10495945	47662890		chr2	48395298	48459938	FOXN2	NM_002158	ND	+	4	SNP_A-2075528	rs12616792	48404833
chr2	48395298	48459938	FOXN2	NM_002158	ND	+	4	SNP_A-1712328	rs10495950	48346415		chr2	48395298	48459938	FOXN2	NM_002158	ND	+	4	SNP_A-2235548	rs12713007	48396118
chr2	48395298	48459938	FOXN2	NM_002158	ND	+	4	SNP_A-1646917	rs10495952	48499392		chr2	48395298	48459938	FOXN2	NM_002158	ND	+	4	SNP_A-2288060	rs6545026	48432190
chr2	47887564	47986318	FBXO11	NM_025133	SA	-	4	SNP_A-1672187	rs10495946	47825665		chr2	48395298	48459938	FOXN2	NM_002158	ND	+	4	SNP_A-1926041	rs13010470	48383718
chr2	47887564	47986318	FBXO11	NM_025133	SA	-	4	SNP_A-1680808	rs3136279	47929419		chr2	48395298	48459938	FOXN2	NM_002158	ND	+	4	SNP_A-4290973	rs11676168	48465842
chr2	47887564	47986318	FBXO11	NM_025133	SA	-	4	SNP_A-1662617	rs3136337	47940116		chr2	47887564	47986318	FBXO11	NM_025133	SA	-	4	SNP_A-1854092	rs3136284	47930307
chr2	47887564	47986318	FBXO11	NM_025133	SA	-	4	SNP_A-1688082	rs6713506	47949982		chr2	47887564	47986318	FBXO11	NM_025133	SA	-	4	SNP_A-1819800	rs1800932	47929732
chr2	47887564	47986318	FBXO11	NM_025133	SA	-	4	SNP_A-1705303	rs10490303	47951135		chr2	47887564	47986318	FBXO11	NM_025133	SA	-	4	SNP_A-1802592	rs17036996	47982906
chr2	47887564	47986318	FBXO11	NM_025133	SA	-	4	SNP_A-1726618	rs10490302	47951395		chr2	47887564	47986318	FBXO11	NM_025133	SA	-	4	SNP_A-4255700	rs2969778	47817843
chr2	47887564	47986318	FBXO11	NM_025133	SA	-	4	SNP_A-1669768	rs4381823	47958986		chr2	47887564	47986318	FBXO11	NM_025133	SA	-	4	SNP_A-4261915	rs10495948	48056060
chr2	47887564	47986318	FBXO11	NM_025133	SA	-	4	SNP_A-1659935	rs2881863	47985466		chr2	47863724	47887596	MSH6	NM_000179	SA	+	4	SNP_A-4255700	rs2969778	47817843
chr2	47887564	47986318	FBXO11	NM_025133	SA	-	4	SNP_A-1675082	rs10495947	47996213		chr2	47863724	47887596	MSH6	NM_000179	SA	+	4	SNP_A-1819800	rs1800932	47929732
chr2	47863724	47887596	MSH6	NM_000179	SA	+	4	SNP_A-1672187	rs10495946	47825665		chr16	28996386	29002104	LAT	NM_014387	NU	+	83	SNP_A-2166868	rs11641341	28924029
chr2	47863724	47887596	MSH6	NM_000179	SA	+	4	SNP_A-1680808	rs3136279	47929419		chr16	28996386	29002104	LAT	NM_014387	NU	+	83	SNP_A-4273980	rs2864265	29053928
chr16	28996386	29002104	LAT	NM_014387	NU	+	83	SNP_A-1682563	rs10521145	28504385		chr16	30269587	30274183	CD2BP2	NM_006110	ND	-	83	SNP_A-2291495	rs11644392	30235818
chr16	28996386	29002104	LAT	NM_014387	NU	+	83	SNP_A-1666689	rs1627843	29045544		chr16	30269587	30274183	CD2BP2	NM_006110	ND	-	83	SNP_A-2287902	rs11863150	30293004
chr16	30269587	30274183	CD2BP2	NM_006110	ND	-	83	SNP_A-1729722	rs1364184	29563711		chr16	29372414	29373786	BOLA2	NM_001031827	SA	-	83	SNP_A-4289367	rs257868	29320004
chr16	30269587	30274183	CD2BP2	NM_006110	ND	-	83	SNP_A-1673711	rs3751853	30994830		chr16	29372414	29373786	BOLA2	NM_001031827	SA	-	83	SNP_A-2117335	rs10871449	29559989
chr16	29372414	29373786	BOLA2	NM_001031827	SA	-	83	SNP_A-1653480	rs166152	29063506		chr16	29373375	29377041	SLX1A	NM_001014999	SA	+	83	SNP_A-4289367	rs257868	29320004
chr16	29372414	29373786	BOLA2	NM_001031827	SA	-	83	SNP_A-1725342	rs1364182	29563594		chr16	29373375	29377041	SLX1A	NM_001014999	SA	+	83	SNP_A-2117335	rs10871449	29559989
chr16	29373375	29377041	SLX1A	NM_001014999	SA	+	83	SNP_A-1653480	rs166152	29063506		chr6	169599231	169844084	WDR27	NM_182552	NU	-	100	SNP_A-1790745	rs2075978	169630220
chr16	29373375	29377041	SLX1A	NM_001014999	SA	+	83	SNP_A-1725342	rs1364182	29563594		chr6	169599231	169844084	WDR27	NM_182552	NU	-	100	SNP_A-4296411	rs9478109	169607812
chr6	169599231	169844084	WDR27	NM_182552	NU	-	100	SNP_A-1670063	rs7741251	169580886		chr6	169599231	169844084	WDR27	NM_182552	NU	-	100	SNP_A-1920795	rs7748464	169599817
chr6	169599231	169844084	WDR27	NM_182552	NU	-	100	SNP_A-1723222	rs10484534	169632396		chr6	169599231	169844084	WDR27	NM_182552	NU	-	100	SNP_A-2051492	rs2981943	169615792
chr6	169599231	169844084	WDR27	NM_182552	NU	-	100	SNP_A-1658210	rs2205709	169634830		chr6	169599231	169844084	WDR27	NM_182552	NU	-	100	SNP_A-2210480	rs418575	169613057
chr6	169599231	169844084	WDR27	NM_182552	NU	-	100	SNP_A-1665695	rs911839	169670928		chr6	169599231	169844084	WDR27	NM_182552	NU	-	100	SNP_A-4252389	rs2981942	169610291
chr6	169599231	169844084	WDR27	NM_182552	NU	-	100	SNP_A-1694775	rs9295002	169717363		chr6	169599231	169844084	WDR27	NM_182552	NU	-	100	SNP_A-2085427	rs437506	169608317
chr6	169599231	169844084	WDR27	NM_182552	NU	-	100	SNP_A-1743824	rs9295018	169809942		chr6	169599231	169844084	WDR27	NM_182552	NU	-	100	SNP_A-2174412	rs3817861	169785599
chr6	169599231	169844084	WDR27	NM_182552	NU	-	100	SNP_A-1744130	rs4716369	169812997		chr6	169599231	169844084	WDR27	NM_182552	NU	-	100	SNP_A-4266105	rs926449	169774383
chr6	169599231	169844084	WDR27	NM_182552	NU	-	100	SNP_A-1751054	rs2011670	169974920		chr6	169599231	169844084	WDR27	NM_182552	NU	-	100	SNP_A-1857310	rs10455747	169751844
chr6	169882139	169893563	TCTE3	NM_174910	ND	-	100	SNP_A-1744130	rs4716369	169812997		chr6	169599231	169844084	WDR27	NM_182552	NU	-	100	SNP_A-1951726	rs4469299	169635633
chr6	169882139	169893563	TCTE3	NM_174910	ND	-	100	SNP_A-1751054	rs2011670	169974920		chr6	169599231	169844084	WDR27	NM_182552	NU	-	100	SNP_A-4295255	rs408952	169630566
chr6	169844181	169848326	C6orf120	NM_001029863	SA	+	100	SNP_A-1744130	rs4716369	169812997		chr6	169599231	169844084	WDR27	NM_182552	NU	-	100	SNP_A-1912060	rs9294999	169630823
chr6	169844181	169848326	C6orf120	NM_001029863	SA	+	100	SNP_A-1751054	rs2011670	169974920		chr6	169599231	169844084	WDR27	NM_182552	NU	-	100	SNP_A-2244066	rs409511	169630754
chr6	169845925	169865909	PHF10	NM_133325	SA	-	100	SNP_A-1744130	rs4716369	169812997		chr6	169599231	169844084	WDR27	NM_182552	NU	-	100	SNP_A-2120564	rs436992	169642055
chr6	169845925	169865909	PHF10	NM_133325	SA	-	100	SNP_A-1751054	rs2011670	169974920		chr6	169599231	169844084	WDR27	NM_182552	NU	-	100	SNP_A-2160633	rs767079	169639176
chr4	174773661	174774369	MORF4	NM_006792	NU	-	134	SNP_A-1688253	rs10520259	174773054		chr6	169599231	169844084	WDR27	NM_182552	NU	-	100	SNP_A-4288104	rs4716356	169641886
chr4	174773661	174774369	MORF4	NM_006792	NU	-	134	SNP_A-1688429	rs3796698	174774725		chr6	169599231	169844084	WDR27	NM_182552	NU	-	100	SNP_A-4294543	rs436783	169640584
chr4	175647954	175680186	HPGD	NM_000860	ND	-	134	SNP_A-1746681	rs10520279	175609159		chr6	169599231	169844084	WDR27	NM_182552	NU	-	100	SNP_A-4286909	rs9478030	169707529
chr4	175647954	175680186	HPGD	NM_000860	ND	-	134	SNP_A-1714548	rs10520282	175752491		chr6	169599231	169844084	WDR27	NM_182552	NU	-	100	SNP_A-1893145	rs1047910	169675083
chr4	175394384	175441977	FBXO8	NM_012180	SA	-	134	SNP_A-1671032	rs10520269	175363386		chr6	169599231	169844084	WDR27	NM_182552	NU	-	100	SNP_A-1895307	rs16888021	169648386
chr4	175394384	175441977	FBXO8	NM_012180	SA	-	134	SNP_A-1672627	rs6854930	175415032		chr6	169599231	169844084	WDR27	NM_182552	NU	-	100	SNP_A-2174097	rs16888016	169647644
chr4	175394384	175441977	FBXO8	NM_012180	SA	-	134	SNP_A-1673161	rs10520270	175421715		chr6	169599231	169844084	WDR27	NM_182552	NU	-	100	SNP_A-2252834	rs16888015	169647229
chr4	175394384	175441977	FBXO8	NM_012180	SA	-	134	SNP_A-1674572	rs2196386	175422348		chr6	169599231	169844084	WDR27	NM_182552	NU	-	100	SNP_A-4275418	rs2860631	169694712
chr4	175394384	175441977	FBXO8	NM_012180	SA	-	134	SNP_A-1674872	rs10520271	175423983		chr6	169599231	169844084	WDR27	NM_182552	NU	-	100	SNP_A-1907869	rs2865099	169747669
chr4	175394384	175441977	FBXO8	NM_012180	SA	-	134	SNP_A-1715222	rs17060220	175431010		chr6	169599231	169844084	WDR27	NM_182552	NU	-	100	SNP_A-2296676	rs4716364	169766954
chr4	175394384	175441977	FBXO8	NM_012180	SA	-	134	SNP_A-1718892	rs6856566	175439973		chr6	169599231	169844084	WDR27	NM_182552	NU	-	100	SNP_A-2151884	rs2982408	169754765
chr4	175394384	175441977	FBXO8	NM_012180	SA	-	134	SNP_A-1720584	rs10520272	175440834		chr6	169599231	169844084	WDR27	NM_182552	NU	-	100	SNP_A-1862444	rs2982399	169773302
chr4	175394384	175441977	FBXO8	NM_012180	SA	-	134	SNP_A-1727357	rs10520273	175442536		chr6	169599231	169844084	WDR27	NM_182552	NU	-	100	SNP_A-2084702	rs9371139	169772838
chr4	175441434	175478056	KIAA1712	NM_001040157	SA	+	134	SNP_A-1720584	rs10520272	175440834		chr6	169599231	169844084	WDR27	NM_182552	NU	-	100	SNP_A-2166574	rs16888151	169784969
chr4	175441434	175478056	KIAA1712	NM_001040157	SA	+	134	SNP_A-1727357	rs10520273	175442536		chr6	169599231	169844084	WDR27	NM_182552	NU	-	100	SNP_A-1852914	rs10945444	169805597
chr4	175441434	175478056	KIAA1712	NM_001040157	SA	+	134	SNP_A-1657193	rs728161	175450910		chr6	169599231	169844084	WDR27	NM_182552	NU	-	100	SNP_A-2128655	rs9295014	169799442
chr4	175441434	175478056	KIAA1712	NM_001040157	SA	+	134	SNP_A-1656630	rs10520274	175504974		chr6	169599231	169844084	WDR27	NM_182552	NU	-	100	SNP_A-2105199	rs2294501	169787492
chr11	62170895	62177350	INTS5	NM_030628	NU	-	189	SNP_A-1645617	rs2956993	62162738		chr6	169599231	169844084	WDR27	NM_182552	NU	-	100	SNP_A-2208030	rs11964564	169789179
chr11	62170895	62177350	INTS5	NM_030628	NU	-	189	SNP_A-1699908	rs2071036	62376613		chr6	169599231	169844084	WDR27	NM_182552	NU	-	100	SNP_A-1952209	rs7740799	169806304
chr11	62200547	62203103	UBXN1	NM_015853	ND	-	189	SNP_A-1645617	rs2956993	62162738		chr6	169599231	169844084	WDR27	NM_182552	NU	-	100	SNP_A-2034100	rs2867153	169805969
chr11	62200547	62203103	UBXN1	NM_015853	ND	-	189	SNP_A-1699908	rs2071036	62376613		chr6	169599231	169844084	WDR27	NM_182552	NU	-	100	SNP_A-4266106	rs2867157	169809420
chr11	62186864	62195817	C11orf48	NM_024099	SA	-	189	SNP_A-1645617	rs2956993	62162738		chr6	169599231	169844084	WDR27	NM_182552	NU	-	100	SNP_A-1988549	rs2867156	169809265
chr11	62186864	62195817	C11orf48	NM_024099	SA	-	189	SNP_A-1699908	rs2071036	62376613		chr6	169599231	169844084	WDR27	NM_182552	NU	-	100	SNP_A-2195168	rs9478068	169808579
chr11	62195701	62196428	C11orf83	NM_001085372	SA	+	189	SNP_A-1645617	rs2956993	62162738		chr6	169599231	169844084	WDR27	NM_182552	NU	-	100	SNP_A-4272859	rs9295017	169806781
chr11	62195701	62196428	C11orf83	NM_001085372	SA	+	189	SNP_A-1699908	rs2071036	62376613		chr6	169599231	169844084	WDR27	NM_182552	NU	-	100	SNP_A-2138301	rs2494673	169812045
chr19	41237622	41287852	WDR62	NM_001083961	NU	+	244	SNP_A-1693266	rs739453	40771776		chr6	169599231	169844084	WDR27	NM_182552	NU	-	100	SNP_A-2311320	rs2050062	169815818
chr19	41237622	41287852	WDR62	NM_001083961	NU	+	244	SNP_A-1693569	rs2918325	41433563		chr6	169599231	169844084	WDR27	NM_182552	NU	-	100	SNP_A-1876681	rs4716370	169594152
chr19	41322757	41333095	CAPNS1	NM_001749	ND	+	244	SNP_A-1693266	rs739453	40771776		chr6	169599231	169844084	WDR27	NM_182552	NU	-	100	SNP_A-2175033	rs6459650	169870597
chr19	41322757	41333095	CAPNS1	NM_001749	ND	+	244	SNP_A-1693569	rs2918325	41433563		chr6	169882139	169893563	TCTE3	NM_174910	ND	-	100	SNP_A-2108053	rs4449637	169881286
chr19	41296451	41298046	POLR2I	NM_006233	SA	-	244	SNP_A-1693266	rs739453	40771776		chr6	169882139	169893563	TCTE3	NM_174910	ND	-	100	SNP_A-1858717	rs4073926	169917030
chr19	41296451	41298046	POLR2I	NM_006233	SA	-	244	SNP_A-1693569	rs2918325	41433563		chr6	169844181	169848326	C6orf120	NM_001029863	SA	+	100	SNP_A-2311320	rs2050062	169815818
chr19	41297727	41308689	TBCB	NM_001281	SA	+	244	SNP_A-1693266	rs739453	40771776		chr6	169844181	169848326	C6orf120	NM_001029863	SA	+	100	SNP_A-2175033	rs6459650	169870597
chr19	41297727	41308689	TBCB	NM_001281	SA	+	244	SNP_A-1693569	rs2918325	41433563		chr6	169845925	169865909	PHF10	NM_133325	SA	-	100	SNP_A-2311320	rs2050062	169815818
chr1	166931329	166965052	DPT	NM_001937	NU	-	251	SNP_A-1738009	rs1360292	166900148		chr6	169845925	169865909	PHF10	NM_133325	SA	-	100	SNP_A-2175033	rs6459650	169870597
chr1	166931329	166965052	DPT	NM_001937	NU	-	251	SNP_A-1731945	rs983118	166938560		chr4	174773661	174774369	MORF4	NM_006792	NU	-	134	SNP_A-4264633	rs10520259	174773054
chr1	166931329	166965052	DPT	NM_001937	NU	-	251	SNP_A-1748202	rs10494484	166939582		chr4	174773661	174774369	MORF4	NM_006792	NU	-	134	SNP_A-1979955	rs1020231	174800874
chr1	166931329	166965052	DPT	NM_001937	NU	-	251	SNP_A-1748384	rs1412788	166940083		chr4	175647954	175680186	HPGD	NM_000860	ND	-	134	SNP_A-2133431	rs6553786	175675334
chr1	166931329	166965052	DPT	NM_001937	NU	-	251	SNP_A-1748550	rs1412787	166940382		chr4	175647954	175680186	HPGD	NM_000860	ND	-	134	SNP_A-2135369	rs6553785	175675068
chr1	166931329	166965052	DPT	NM_001937	NU	-	251	SNP_A-1750060	rs2990650	166940917		chr4	175647954	175680186	HPGD	NM_000860	ND	-	134	SNP_A-4299117	rs6852435	175675509
chr1	166931329	166965052	DPT	NM_001937	NU	-	251	SNP_A-1712325	rs2250471	166960876		chr4	175647954	175680186	HPGD	NM_000860	ND	-	134	SNP_A-2148727	rs6553782	175634033
chr1	166931329	166965052	DPT	NM_001937	NU	-	251	SNP_A-1679417	rs2998164	166970073		chr4	175647954	175680186	HPGD	NM_000860	ND	-	134	SNP_A-2258318	rs11726315	175716389
chr1	167603817	167632404	BLZF1	NM_003666	ND	+	251	SNP_A-1732733	rs10489244	167590551		chr4	175394384	175441977	FBXO8	NM_012180	SA	-	134	SNP_A-1865013	rs5009513	175401922
chr1	167603817	167632404	BLZF1	NM_003666	ND	+	251	SNP_A-1672475	rs10489245	167659060		chr4	175394384	175441977	FBXO8	NM_012180	SA	-	134	SNP_A-4248562	---	175401606
chr1	167342570	167368584	ATP1B1	NM_001677	SA	+	251	SNP_A-1666351	rs10489231	167321095		chr4	175394384	175441977	FBXO8	NM_012180	SA	-	134	SNP_A-1979962	rs6813827	175403718
chr1	167342570	167368584	ATP1B1	NM_001677	SA	+	251	SNP_A-1649170	rs725973	167344701		chr4	175394384	175441977	FBXO8	NM_012180	SA	-	134	SNP_A-1934077	rs2217851	175367578
chr1	167342570	167368584	ATP1B1	NM_001677	SA	+	251	SNP_A-1755768	rs725974	167344909		chr4	175394384	175441977	FBXO8	NM_012180	SA	-	134	SNP_A-4251790	rs2217855	175442395
chr1	167342570	167368584	ATP1B1	NM_001677	SA	+	251	SNP_A-1667334	rs593479	167374557		chr4	175441434	175478056	KIAA1712	NM_001040157	SA	+	134	SNP_A-4259998	rs10001837	175457489
chr1	167368394	167603810	NME7	NM_013330	SA	-	251	SNP_A-1755768	rs725974	167344909		chr4	175441434	175478056	KIAA1712	NM_001040157	SA	+	134	SNP_A-4298770	rs7671722	175443059
chr1	167368394	167603810	NME7	NM_013330	SA	-	251	SNP_A-1667334	rs593479	167374557		chr4	175441434	175478056	KIAA1712	NM_001040157	SA	+	134	SNP_A-4251790	rs2217855	175442395
chr1	167368394	167603810	NME7	NM_013330	SA	-	251	SNP_A-1673458	rs736022	167419663		chr4	175441434	175478056	KIAA1712	NM_001040157	SA	+	134	SNP_A-1979970	rs10520273	175442536
chr1	167368394	167603810	NME7	NM_013330	SA	-	251	SNP_A-1731969	rs2421491	167425572		chr4	175441434	175478056	KIAA1712	NM_001040157	SA	+	134	SNP_A-2147234	rs6850805	175447563
chr1	167368394	167603810	NME7	NM_013330	SA	-	251	SNP_A-1651557	rs10489232	167442341		chr4	175441434	175478056	KIAA1712	NM_001040157	SA	+	134	SNP_A-1979962	rs6813827	175403718
chr1	167368394	167603810	NME7	NM_013330	SA	-	251	SNP_A-1654748	rs6702078	167451324		chr4	175441434	175478056	KIAA1712	NM_001040157	SA	+	134	SNP_A-2086139	rs12651414	175501108
chr1	167368394	167603810	NME7	NM_013330	SA	-	251	SNP_A-1658615	rs10489233	167477820		chr11	62170895	62177350	INTS5	NM_030628	NU	-	189	SNP_A-2050151	rs12366127	62050398
chr1	167368394	167603810	NME7	NM_013330	SA	-	251	SNP_A-1707558	rs983215	167562303		chr11	62170895	62177350	INTS5	NM_030628	NU	-	189	SNP_A-1813576	rs2259377	62222652
chr1	167368394	167603810	NME7	NM_013330	SA	-	251	SNP_A-1708868	rs10489234	167562628		chr11	62200547	62203103	UBXN1	NM_015853	ND	-	189	SNP_A-2050151	rs12366127	62050398
chr1	167368394	167603810	NME7	NM_013330	SA	-	251	SNP_A-1682908	rs10489235	167564500		chr11	62200547	62203103	UBXN1	NM_015853	ND	-	189	SNP_A-1813576	rs2259377	62222652
chr1	167368394	167603810	NME7	NM_013330	SA	-	251	SNP_A-1747283	rs9287100	167564831		chr11	62186864	62195817	C11orf48	NM_024099	SA	-	189	SNP_A-2050151	rs12366127	62050398
chr1	167368394	167603810	NME7	NM_013330	SA	-	251	SNP_A-1709007	rs10489236	167564998		chr11	62186864	62195817	C11orf48	NM_024099	SA	-	189	SNP_A-1813576	rs2259377	62222652
chr1	167368394	167603810	NME7	NM_013330	SA	-	251	SNP_A-1754506	rs4656805	167565359		chr11	62195701	62196428	C11orf83	NM_001085372	SA	+	189	SNP_A-2050151	rs12366127	62050398
chr1	167368394	167603810	NME7	NM_013330	SA	-	251	SNP_A-1695381	rs926441	167566114		chr11	62195701	62196428	C11orf83	NM_001085372	SA	+	189	SNP_A-1813576	rs2259377	62222652
chr1	167368394	167603810	NME7	NM_013330	SA	-	251	SNP_A-1712502	rs10489237	167567960		chr19	41237622	41287852	WDR62	NM_001083961	NU	+	244	SNP_A-1844502	rs17777328	41283271
chr1	167368394	167603810	NME7	NM_013330	SA	-	251	SNP_A-1696978	rs10489238	167576070		chr19	41237622	41287852	WDR62	NM_001083961	NU	+	244	SNP_A-2190928	rs9989683	41239370
chr1	167368394	167603810	NME7	NM_013330	SA	-	251	SNP_A-1720042	rs10489239	167588510		chr19	41237622	41287852	WDR62	NM_001083961	NU	+	244	SNP_A-2264879	rs757223	41266638
chr1	167368394	167603810	NME7	NM_013330	SA	-	251	SNP_A-1720224	rs10489240	167588875		chr19	41237622	41287852	WDR62	NM_001083961	NU	+	244	SNP_A-1925398	rs6510516	41243921
chr1	167368394	167603810	NME7	NM_013330	SA	-	251	SNP_A-1720344	rs4656811	167589272		chr19	41237622	41287852	WDR62	NM_001083961	NU	+	244	SNP_A-2164367	rs8105294	41266201
chr1	167368394	167603810	NME7	NM_013330	SA	-	251	SNP_A-1732404	rs10489242	167590026		chr19	41237622	41287852	WDR62	NM_001083961	NU	+	244	SNP_A-1789147	rs1008328	41287276
chr1	167368394	167603810	NME7	NM_013330	SA	-	251	SNP_A-1732513	rs10489243	167590192		chr19	41237622	41287852	WDR62	NM_001083961	NU	+	244	SNP_A-2062739	rs17639286	41212605
chr1	167368394	167603810	NME7	NM_013330	SA	-	251	SNP_A-1732733	rs10489244	167590551		chr19	41237622	41287852	WDR62	NM_001083961	NU	+	244	SNP_A-1957214	rs4555271	41302030
chr1	167368394	167603810	NME7	NM_013330	SA	-	251	SNP_A-1672475	rs10489245	167659060		chr19	41322757	41333095	CAPNS1	NM_001749	ND	+	244	SNP_A-1957214	rs4555271	41302030
chr1	111758459	111771922	OVGP1	NM_002557	NU	-	254	SNP_A-1684031	rs2275797	111745327		chr19	41322757	41333095	CAPNS1	NM_001749	ND	+	244	SNP_A-2022532	rs2438517	41412230
chr1	111758459	111771922	OVGP1	NM_002557	NU	-	254	SNP_A-1665180	rs10489795	111790000		chr19	41296451	41298046	POLR2I	NM_006233	SA	-	244	SNP_A-1789147	rs1008328	41287276
chr1	111818126	111822657	C1orf162	NM_174896	ND	+	254	SNP_A-1733179	rs10489796	111790787		chr19	41296451	41298046	POLR2I	NM_006233	SA	-	244	SNP_A-1957214	rs4555271	41302030
chr1	111818126	111822657	C1orf162	NM_174896	ND	+	254	SNP_A-1740122	rs10494135	111826469		chr19	41297727	41308689	TBCB	NM_001281	SA	+	244	SNP_A-1957214	rs4555271	41302030
chr1	111793265	111806046	ATP5F1	NM_001688	SA	+	254	SNP_A-1733179	rs10489796	111790787		chr19	41297727	41308689	TBCB	NM_001281	SA	+	244	SNP_A-1789147	rs1008328	41287276
chr1	111793265	111806046	ATP5F1	NM_001688	SA	+	254	SNP_A-1740122	rs10494135	111826469		chr19	41297727	41308689	TBCB	NM_001281	SA	+	244	SNP_A-2022532	rs2438517	41412230
chr1	111784035	111793353	WDR77	NM_024102	SA	-	254	SNP_A-1684031	rs2275797	111745327		chr1	166931329	166965052	DPT	NM_001937	NU	-	251	SNP_A-1908008	rs2184040	166964531
chr1	111784035	111793353	WDR77	NM_024102	SA	-	254	SNP_A-1665180	rs10489795	111790000		chr1	166931329	166965052	DPT	NM_001937	NU	-	251	SNP_A-4244922	rs4399218	166926889
chr1	111784035	111793353	WDR77	NM_024102	SA	-	254	SNP_A-1654725	rs3860202	111790200		chr1	166931329	166965052	DPT	NM_001937	NU	-	251	SNP_A-2070343	rs10753801	166991502
chr1	111784035	111793353	WDR77	NM_024102	SA	-	254	SNP_A-1733051	rs2798565	111790768		chr1	167603817	167632404	BLZF1	NM_003666	ND	+	251	SNP_A-1933169	rs6681815	167626580
chr1	111784035	111793353	WDR77	NM_024102	SA	-	254	SNP_A-1733179	rs10489796	111790787		chr1	167603817	167632404	BLZF1	NM_003666	ND	+	251	SNP_A-1915468	rs10919511	167598164
chr1	111784035	111793353	WDR77	NM_024102	SA	-	254	SNP_A-1740122	rs10494135	111826469		chr1	167603817	167632404	BLZF1	NM_003666	ND	+	251	SNP_A-4299821	rs17563812	167670891
chr2	170259246	170314684	KLHL23	NM_144711	NU	+	309	SNP_A-1715890	rs10497349	170207015		chr1	167342570	167368584	ATP1B1	NM_001677	SA	+	251	SNP_A-4283393	rs7521429	167349104
chr2	170259246	170314684	KLHL23	NM_144711	NU	+	309	SNP_A-1758008	rs2353193	170259570		chr1	167342570	167368584	ATP1B1	NM_001677	SA	+	251	SNP_A-1928462	rs17615321	167345964
chr2	170259246	170314684	KLHL23	NM_144711	NU	+	309	SNP_A-1723149	rs2276611	170266508		chr1	167342570	167368584	ATP1B1	NM_001677	SA	+	251	SNP_A-2250408	rs6671933	167338641
chr2	170259246	170314684	KLHL23	NM_144711	NU	+	309	SNP_A-1754898	rs10497350	170272306		chr1	167342570	167368584	ATP1B1	NM_001677	SA	+	251	SNP_A-2288735	rs2421494	167447189
chr2	170259246	170314684	KLHL23	NM_144711	NU	+	309	SNP_A-1652493	rs10497351	170323532		chr1	167368394	167603810	NME7	NM_013330	SA	-	251	SNP_A-1837140	rs12566091	167557193
chr2	170392263	170648885	UBR3	NM_172070	ND	+	309	SNP_A-1652493	rs10497351	170323532		chr1	167368394	167603810	NME7	NM_013330	SA	-	251	SNP_A-2288735	rs2421494	167447189
chr2	170392263	170648885	UBR3	NM_172070	ND	+	309	SNP_A-1722657	rs2114647	170525927		chr1	167368394	167603810	NME7	NM_013330	SA	-	251	SNP_A-1798628	rs3862938	167580726
chr2	170392263	170648885	UBR3	NM_172070	ND	+	309	SNP_A-1646067	rs1882375	170565147		chr1	167368394	167603810	NME7	NM_013330	SA	-	251	SNP_A-4263375	rs4656809	167567420
chr2	170392263	170648885	UBR3	NM_172070	ND	+	309	SNP_A-1695509	rs10497359	170593103		chr1	167368394	167603810	NME7	NM_013330	SA	-	251	SNP_A-4263374	rs16863680	167564842
chr2	170392263	170648885	UBR3	NM_172070	ND	+	309	SNP_A-1655204	rs6748166	170615788		chr1	167368394	167603810	NME7	NM_013330	SA	-	251	SNP_A-1915468	rs10919511	167598164
chr2	170392263	170648885	UBR3	NM_172070	ND	+	309	SNP_A-1643143	rs10497358	170628917		chr1	167368394	167603810	NME7	NM_013330	SA	-	251	SNP_A-2206808	---	167580957
chr2	170392263	170648885	UBR3	NM_172070	ND	+	309	SNP_A-1660442	rs6714222	170635866		chr1	167368394	167603810	NME7	NM_013330	SA	-	251	SNP_A-4283393	rs7521429	167349104
chr2	170392263	170648885	UBR3	NM_172070	ND	+	309	SNP_A-1709298	rs10497357	170696102		chr1	167368394	167603810	NME7	NM_013330	SA	-	251	SNP_A-1933169	rs6681815	167626580
chr2	170376515	170389599	METTL5	NM_014168	SA	-	309	SNP_A-1652493	rs10497351	170323532		chr1	111758459	111771922	OVGP1	NM_002557	NU	-	254	SNP_A-2145835	rs17027867	111764347
chr2	170376515	170389599	METTL5	NM_014168	SA	-	309	SNP_A-1722657	rs2114647	170525927		chr1	111758459	111771922	OVGP1	NM_002557	NU	-	254	SNP_A-2062314	---	111761992
chr2	170363634	170376821	SSB	NM_003142	SA	+	309	SNP_A-1652493	rs10497351	170323532		chr1	111758459	111771922	OVGP1	NM_002557	NU	-	254	SNP_A-4290699	rs6537704	111764147
chr2	170363634	170376821	SSB	NM_003142	SA	+	309	SNP_A-1722657	rs2114647	170525927		chr1	111758459	111771922	OVGP1	NM_002557	NU	-	254	SNP_A-4248669	rs12038000	111769881
chr3	14835472	14951076	FGD5	NM_152536	NU	+	315	SNP_A-1679474	rs7643829	14834132		chr1	111758459	111771922	OVGP1	NM_002557	NU	-	254	SNP_A-2264995	rs17027794	111738491
chr3	14835472	14951076	FGD5	NM_152536	NU	+	315	SNP_A-1670389	rs1389300	14861800		chr1	111758459	111771922	OVGP1	NM_002557	NU	-	254	SNP_A-4256861	rs4838914	111780216
chr3	14835472	14951076	FGD5	NM_152536	NU	+	315	SNP_A-1658192	rs1389301	14862033		chr1	111818126	111822657	C1orf162	NM_174896	ND	+	254	SNP_A-4261728	rs10489796	111790787
chr3	14835472	14951076	FGD5	NM_152536	NU	+	315	SNP_A-1680458	rs1826215	14862186		chr1	111818126	111822657	C1orf162	NM_174896	ND	+	254	SNP_A-1930719	rs4839148	111836258
chr3	14835472	14951076	FGD5	NM_152536	NU	+	315	SNP_A-1713467	rs10510433	14880430		chr1	111793265	111806046	ATP5F1	NM_001688	SA	+	254	SNP_A-4261728	rs10489796	111790787
chr3	14835472	14951076	FGD5	NM_152536	NU	+	315	SNP_A-1713577	rs172429	14880517		chr1	111793265	111806046	ATP5F1	NM_001688	SA	+	254	SNP_A-1930719	rs4839148	111836258
chr3	14835472	14951076	FGD5	NM_152536	NU	+	315	SNP_A-1655125	rs2880478	14885324		chr1	111784035	111793353	WDR77	NM_024102	SA	-	254	SNP_A-4261728	rs10489796	111790787
chr3	14835472	14951076	FGD5	NM_152536	NU	+	315	SNP_A-1731552	rs17040499	14900825		chr1	111784035	111793353	WDR77	NM_024102	SA	-	254	SNP_A-4261727	rs2798565	111790768
chr3	14835472	14951076	FGD5	NM_152536	NU	+	315	SNP_A-1731668	rs745776	14902651		chr1	111784035	111793353	WDR77	NM_024102	SA	-	254	SNP_A-2043758	rs2798563	111788686
chr3	14835472	14951076	FGD5	NM_152536	NU	+	315	SNP_A-1667751	rs1043794	14959621		chr1	111784035	111793353	WDR77	NM_024102	SA	-	254	SNP_A-1956870	rs2786967	111787990
chr3	15086583	15115659	ZFYVE20	NM_022340	ND	-	315	SNP_A-1678181	rs10510437	15066252		chr1	111784035	111793353	WDR77	NM_024102	SA	-	254	SNP_A-4261726	rs3860202	111790200
chr3	15086583	15115659	ZFYVE20	NM_022340	ND	-	315	SNP_A-1740391	rs746665	15093737		chr1	111784035	111793353	WDR77	NM_024102	SA	-	254	SNP_A-4256861	rs4838914	111780216
chr3	15086583	15115659	ZFYVE20	NM_022340	ND	-	315	SNP_A-1671554	rs2129947	15197266		chr1	111784035	111793353	WDR77	NM_024102	SA	-	254	SNP_A-1930719	rs4839148	111836258
chr3	15065023	15081820	MRPS25	NM_022497	SA	-	315	SNP_A-1671105	rs10510434	14995353		chr2	170259246	170314684	KLHL23	NM_144711	NU	+	309	SNP_A-1958184	rs16857089	170311679
chr3	15065023	15081820	MRPS25	NM_022497	SA	-	315	SNP_A-1678181	rs10510437	15066252		chr2	170259246	170314684	KLHL23	NM_144711	NU	+	309	SNP_A-4262378	rs2353193	170259570
chr3	15065023	15081820	MRPS25	NM_022497	SA	-	315	SNP_A-1740391	rs746665	15093737		chr2	170259246	170314684	KLHL23	NM_144711	NU	+	309	SNP_A-2207051	rs10173599	170308098
chr3	14964239	15065782	NR2C2	NM_003298	SA	+	315	SNP_A-1667901	rs9663	14960205		chr2	170259246	170314684	KLHL23	NM_144711	NU	+	309	SNP_A-1965794	rs2276611	170266508
chr3	14964239	15065782	NR2C2	NM_003298	SA	+	315	SNP_A-1671105	rs10510434	14995353		chr2	170259246	170314684	KLHL23	NM_144711	NU	+	309	SNP_A-2195727	rs7605610	170297578
chr3	14964239	15065782	NR2C2	NM_003298	SA	+	315	SNP_A-1678181	rs10510437	15066252		chr2	170259246	170314684	KLHL23	NM_144711	NU	+	309	SNP_A-1785147	rs6433128	170311058
chr1	149204272	149214064	LASS2	NM_181746	NU	-	321	SNP_A-1673173	rs4845763	149201211		chr2	170259246	170314684	KLHL23	NM_144711	NU	+	309	SNP_A-2153843	rs13396747	170223142
chr1	149204272	149214064	LASS2	NM_181746	NU	-	321	SNP_A-1686244	rs10494275	149204640		chr2	170259246	170314684	KLHL23	NM_144711	NU	+	309	SNP_A-2225000	rs7595168	170335936
chr1	149204272	149214064	LASS2	NM_181746	NU	-	321	SNP_A-1722672	rs726865	149213128		chr2	170392263	170648885	UBR3	NM_172070	ND	+	309	SNP_A-1909186	rs6718951	170411264
chr1	149204272	149214064	LASS2	NM_181746	NU	-	321	SNP_A-1754782	rs726863	149213434		chr2	170392263	170648885	UBR3	NM_172070	ND	+	309	SNP_A-2204590	rs7562456	170409386
chr1	149204272	149214064	LASS2	NM_181746	NU	-	321	SNP_A-1675336	rs1951523	149221534		chr2	170392263	170648885	UBR3	NM_172070	ND	+	309	SNP_A-4277275	rs6743167	170440275
chr1	149247596	149274813	PRUNE	NM_021222	ND	+	321	SNP_A-1675336	rs1951523	149221534		chr2	170392263	170648885	UBR3	NM_172070	ND	+	309	SNP_A-1834369	rs2288332	170418639
chr1	149247596	149274813	PRUNE	NM_021222	ND	+	321	SNP_A-1712781	rs525960	149310939		chr2	170392263	170648885	UBR3	NM_172070	ND	+	309	SNP_A-4284551	rs2288331	170418216
chr1	149221122	149234738	ANXA9	NM_003568	SA	+	321	SNP_A-1754782	rs726863	149213434		chr2	170392263	170648885	UBR3	NM_172070	ND	+	309	SNP_A-1959149	---	170429093
chr1	149221122	149234738	ANXA9	NM_003568	SA	+	321	SNP_A-1675336	rs1951523	149221534		chr2	170392263	170648885	UBR3	NM_172070	ND	+	309	SNP_A-2257195	rs6750837	170424832
chr1	149221122	149234738	ANXA9	NM_003568	SA	+	321	SNP_A-1712781	rs525960	149310939		chr2	170392263	170648885	UBR3	NM_172070	ND	+	309	SNP_A-2269029	rs6725295	170425197
chr1	149234172	149245897	FAM63A	NM_018379	SA	-	321	SNP_A-1675336	rs1951523	149221534		chr2	170392263	170648885	UBR3	NM_172070	ND	+	309	SNP_A-2069236	rs6719223	170647306
chr1	149234172	149245897	FAM63A	NM_018379	SA	-	321	SNP_A-1712781	rs525960	149310939		chr2	170392263	170648885	UBR3	NM_172070	ND	+	309	SNP_A-1793747	rs16823091	170495566
chr1	239727526	239749677	FH	NM_000143	NU	-	324	SNP_A-1728902	rs1413217	239335633		chr2	170392263	170648885	UBR3	NM_172070	ND	+	309	SNP_A-1953601	rs12624139	170444569
chr1	239727526	239749677	FH	NM_000143	NU	-	324	SNP_A-1680787	rs3904683	239742566		chr2	170392263	170648885	UBR3	NM_172070	ND	+	309	SNP_A-1954362	rs10930379	170470056
chr1	239727526	239749677	FH	NM_000143	NU	-	324	SNP_A-1722813	rs1466656	239852517		chr2	170392263	170648885	UBR3	NM_172070	ND	+	309	SNP_A-2135683	rs10174880	170458132
chr1	239882202	240032057	WDR64	NM_144625	ND	+	324	SNP_A-1722813	rs1466656	239852517		chr2	170392263	170648885	UBR3	NM_172070	ND	+	309	SNP_A-2302337	---	170457993
chr1	239882202	240032057	WDR64	NM_144625	ND	+	324	SNP_A-1663787	rs2034915	240204544		chr2	170392263	170648885	UBR3	NM_172070	ND	+	309	SNP_A-2307255	rs10930375	170458314
chr1	239762329	239825566	KMO	NM_003679	SA	+	324	SNP_A-1680787	rs3904683	239742566		chr2	170392263	170648885	UBR3	NM_172070	ND	+	309	SNP_A-2124266	rs7572691	170482643
chr1	239762329	239825566	KMO	NM_003679	SA	+	324	SNP_A-1722813	rs1466656	239852517		chr2	170392263	170648885	UBR3	NM_172070	ND	+	309	SNP_A-2311652	rs6747239	170559247
chr1	239823075	239870324	OPN3	NM_014322	SA	-	324	SNP_A-1680787	rs3904683	239742566		chr2	170392263	170648885	UBR3	NM_172070	ND	+	309	SNP_A-4286203	rs7589845	170497991
chr1	239823075	239870324	OPN3	NM_014322	SA	-	324	SNP_A-1722813	rs1466656	239852517		chr2	170392263	170648885	UBR3	NM_172070	ND	+	309	SNP_A-4280152	rs2354237	170585160
chr1	239823075	239870324	OPN3	NM_014322	SA	-	324	SNP_A-1663787	rs2034915	240204544		chr2	170392263	170648885	UBR3	NM_172070	ND	+	309	SNP_A-1926859	rs4668156	170390755
chr19	19091429	19110267	TMEM161A	NM_017814	NU	-	326	SNP_A-1719780	rs876982	18643377		chr2	170392263	170648885	UBR3	NM_172070	ND	+	309	SNP_A-2075309	rs11678058	170676878
chr19	19091429	19110267	TMEM161A	NM_017814	NU	-	326	SNP_A-1752909	rs952609	19380568		chr2	170376515	170389599	METTL5	NM_014168	SA	-	309	SNP_A-4286679	rs13007082	170352942
chr19	19183781	19224061	NCAN	NM_004386	ND	+	326	SNP_A-1719780	rs876982	18643377		chr2	170376515	170389599	METTL5	NM_014168	SA	-	309	SNP_A-1926859	rs4668156	170390755
chr19	19183781	19224061	NCAN	NM_004386	ND	+	326	SNP_A-1752909	rs952609	19380568		chr2	170363634	170376821	SSB	NM_003142	SA	+	309	SNP_A-4286679	rs13007082	170352942
chr19	19173225	19175238	NR2C2AP	NM_176880	SA	-	326	SNP_A-1719780	rs876982	18643377		chr2	170363634	170376821	SSB	NM_003142	SA	+	309	SNP_A-1926859	rs4668156	170390755
chr19	19173225	19175238	NR2C2AP	NM_176880	SA	-	326	SNP_A-1752909	rs952609	19380568		chr3	14835472	14951076	FGD5	NM_152536	NU	+	315	SNP_A-4254780	rs1627624	14889661
chr19	19164007	19173677	RFXANK	NM_003721	SA	+	326	SNP_A-1719780	rs876982	18643377		chr3	14835472	14951076	FGD5	NM_152536	NU	+	315	SNP_A-1941785	rs17040424	14882981
chr19	19164007	19173677	RFXANK	NM_003721	SA	+	326	SNP_A-1752909	rs952609	19380568		chr3	14835472	14951076	FGD5	NM_152536	NU	+	315	SNP_A-2245175	rs17040422	14882692
chr15	42506870	42606721	CTDSPL2	NM_016396	NU	+	327	SNP_A-1716220	rs2412864	42385934		chr3	14835472	14951076	FGD5	NM_152536	NU	+	315	SNP_A-1861366	rs11718150	14880990
chr15	42506870	42606721	CTDSPL2	NM_016396	NU	+	327	SNP_A-1719622	rs10518985	42511579		chr3	14835472	14951076	FGD5	NM_152536	NU	+	315	SNP_A-2008480	rs3887276	14861366
chr15	42506870	42606721	CTDSPL2	NM_016396	NU	+	327	SNP_A-1724969	rs2556560	42609135		chr3	14835472	14951076	FGD5	NM_152536	NU	+	315	SNP_A-2280721	rs6789597	14865897
chr15	42790976	42797649	B2M	NM_004048	ND	+	327	SNP_A-1725189	rs10518980	42610066		chr3	14835472	14951076	FGD5	NM_152536	NU	+	315	SNP_A-2151139	rs17040416	14881164
chr15	42790976	42797649	B2M	NM_004048	ND	+	327	SNP_A-1724730	rs935885	42798307		chr3	14835472	14951076	FGD5	NM_152536	NU	+	315	SNP_A-2095236	rs17040428	14883594
chr15	42616557	42642291	EIF3S1	NM_003758	SA	+	327	SNP_A-1725189	rs10518980	42610066		chr3	14835472	14951076	FGD5	NM_152536	NU	+	315	SNP_A-2054426	rs17040460	14889969
chr15	42616557	42642291	EIF3S1	NM_003758	SA	+	327	SNP_A-1724730	rs935885	42798307		chr3	14835472	14951076	FGD5	NM_152536	NU	+	315	SNP_A-2175433	rs1689567	14889703
chr15	42642186	42743168	SPG11	NM_025137	SA	-	327	SNP_A-1725189	rs10518980	42610066		chr3	14835472	14951076	FGD5	NM_152536	NU	+	315	SNP_A-2074528	rs4684243	14906122
chr15	42642186	42743168	SPG11	NM_025137	SA	-	327	SNP_A-1724730	rs935885	42798307		chr3	14835472	14951076	FGD5	NM_152536	NU	+	315	SNP_A-4263357	rs17040499	14900825
chr7	98830524	98844228	PDAP1	NM_014891	NU	-	334	SNP_A-1654089	rs17161618	98446355		chr3	14835472	14951076	FGD5	NM_152536	NU	+	315	SNP_A-1810829	rs13060887	14938341
chr7	98830524	98844228	PDAP1	NM_014891	NU	-	334	SNP_A-1645405	rs3735453	98874086		chr3	14835472	14951076	FGD5	NM_152536	NU	+	315	SNP_A-1812584	rs6806067	14923706
chr7	98874498	98892932	CPSF4	NM_001081559	ND	+	334	SNP_A-1645405	rs3735453	98874086		chr3	14835472	14951076	FGD5	NM_152536	NU	+	315	SNP_A-4282412	rs293906	14917679
chr7	98874498	98892932	CPSF4	NM_001081559	ND	+	334	SNP_A-1717705	rs1357319	98954832		chr3	14835472	14951076	FGD5	NM_152536	NU	+	315	SNP_A-2186165	rs4685235	14940511
chr7	98844547	98855174	BUD31	NM_003910	SA	+	334	SNP_A-1654089	rs17161618	98446355		chr3	14835472	14951076	FGD5	NM_152536	NU	+	315	SNP_A-2158684	rs1159748	14824176
chr7	98844547	98855174	BUD31	NM_003910	SA	+	334	SNP_A-1645405	rs3735453	98874086		chr3	14835472	14951076	FGD5	NM_152536	NU	+	315	SNP_A-1874763	rs17040623	15003482
chr7	98854689	98874355	PTCD1	NM_015545	SA	-	334	SNP_A-1654089	rs17161618	98446355		chr3	15086583	15115659	ZFYVE20	NM_022340	ND	-	315	SNP_A-1792317	rs9868848	15090876
chr7	98854689	98874355	PTCD1	NM_015545	SA	-	334	SNP_A-1645405	rs3735453	98874086		chr3	15086583	15115659	ZFYVE20	NM_022340	ND	-	315	SNP_A-4288641	rs13326820	15097982
chr7	98854689	98874355	PTCD1	NM_015545	SA	-	334	SNP_A-1717705	rs1357319	98954832		chr3	15086583	15115659	ZFYVE20	NM_022340	ND	-	315	SNP_A-2100965	rs9845081	15098345
chr11	63815369	63824079	KCNK4	NM_033310	NU	+	358	SNP_A-1709999	rs10750999	63155726		chr3	15086583	15115659	ZFYVE20	NM_022340	ND	-	315	SNP_A-2092460	rs480644	15099806
chr11	63815369	63824079	KCNK4	NM_033310	NU	+	358	SNP_A-1646513	rs483515	63908388		chr3	15086583	15115659	ZFYVE20	NM_022340	ND	-	315	SNP_A-2105578	rs545114	15057200
chr11	63842144	63845859	PRDX5	NM_012094	ND	+	358	SNP_A-1709999	rs10750999	63155726		chr3	15086583	15115659	ZFYVE20	NM_022340	ND	-	315	SNP_A-2110910	rs9867224	15125801
chr11	63842144	63845859	PRDX5	NM_012094	ND	+	358	SNP_A-1646513	rs483515	63908388		chr3	15065023	15081820	MRPS25	NM_022497	SA	-	315	SNP_A-2105578	rs545114	15057200
chr11	63829619	63840786	ESRRA	NM_004451	SA	+	358	SNP_A-1709999	rs10750999	63155726		chr3	15065023	15081820	MRPS25	NM_022497	SA	-	315	SNP_A-1792317	rs9868848	15090876
chr11	63829619	63840786	ESRRA	NM_004451	SA	+	358	SNP_A-1646513	rs483515	63908388		chr3	14964239	15065782	NR2C2	NM_003298	SA	+	315	SNP_A-1920232	rs7611975	15013395
chr11	63840743	63841609	TRMT112	NM_016404	SA	-	358	SNP_A-1709999	rs10750999	63155726		chr3	14964239	15065782	NR2C2	NM_003298	SA	+	315	SNP_A-4261165	rs11128729	15012855
chr11	63840743	63841609	TRMT112	NM_016404	SA	-	358	SNP_A-1646513	rs483515	63908388		chr3	14964239	15065782	NR2C2	NM_003298	SA	+	315	SNP_A-1874763	rs17040623	15003482
chr15	53283091	53369293	RAB27A	NM_183235	NU	-	369	SNP_A-1671846	rs2899582	53279026		chr3	14964239	15065782	NR2C2	NM_003298	SA	+	315	SNP_A-2173009	rs13070415	15005274
chr15	53283091	53369293	RAB27A	NM_183235	NU	-	369	SNP_A-1714329	rs10518805	53307474		chr3	14964239	15065782	NR2C2	NM_003298	SA	+	315	SNP_A-2105578	rs545114	15057200
chr15	53283091	53369293	RAB27A	NM_183235	NU	-	369	SNP_A-1754566	rs2444039	53319503		chr3	14964239	15065782	NR2C2	NM_003298	SA	+	315	SNP_A-2283661	rs3773480	15033960
chr15	53283091	53369293	RAB27A	NM_183235	NU	-	369	SNP_A-1658406	rs2444043	53321634		chr3	14964239	15065782	NR2C2	NM_003298	SA	+	315	SNP_A-1926568	rs3846126	15013535
chr15	53283091	53369293	RAB27A	NM_183235	NU	-	369	SNP_A-1723691	rs10518808	53349434		chr3	14964239	15065782	NR2C2	NM_003298	SA	+	315	SNP_A-2119521	rs7619610	15026556
chr15	53283091	53369293	RAB27A	NM_183235	NU	-	369	SNP_A-1705157	rs2290341	53423377		chr3	14964239	15065782	NR2C2	NM_003298	SA	+	315	SNP_A-2186165	rs4685235	14940511
chr15	53497245	53587724	DYX1C1	NM_001033560	ND	-	369	SNP_A-1656146	rs10518810	53452798		chr3	14964239	15065782	NR2C2	NM_003298	SA	+	315	SNP_A-1792317	rs9868848	15090876
chr15	53497245	53587724	DYX1C1	NM_001033560	ND	-	369	SNP_A-1704814	rs1075938	53577983		chr1	149204272	149214064	LASS2	NM_181746	NU	-	321	SNP_A-2219296	rs4845766	149204355
chr15	53497245	53587724	DYX1C1	NM_001033560	ND	-	369	SNP_A-1758215	rs2899589	53629994		chr1	149204272	149214064	LASS2	NM_181746	NU	-	321	SNP_A-2184842	rs2146114	149203694
chr15	53434729	53487834	CCPG1	NM_004748	SA	-	369	SNP_A-1705157	rs2290341	53423377		chr1	149204272	149214064	LASS2	NM_181746	NU	-	321	SNP_A-4271427	rs6696556	149243915
chr15	53434729	53487834	CCPG1	NM_004748	SA	-	369	SNP_A-1654596	rs8041885	53452381		chr1	149247596	149274813	PRUNE	NM_021222	ND	+	321	SNP_A-2085109	rs6693741	149267621
chr15	53434729	53487834	CCPG1	NM_004748	SA	-	369	SNP_A-1655992	rs8041044	53452605		chr1	149247596	149274813	PRUNE	NM_021222	ND	+	321	SNP_A-2300438	---	149266959
chr15	53434729	53487834	CCPG1	NM_004748	SA	-	369	SNP_A-1656146	rs10518810	53452798		chr1	149247596	149274813	PRUNE	NM_021222	ND	+	321	SNP_A-4294402	rs476589	149266742
chr15	53434729	53487834	CCPG1	NM_004748	SA	-	369	SNP_A-1704814	rs1075938	53577983		chr1	149247596	149274813	PRUNE	NM_021222	ND	+	321	SNP_A-1795669	rs908922	149267664
chr15	53398424	53435137	PIGB	NM_004855	SA	+	369	SNP_A-1723691	rs10518808	53349434		chr1	149247596	149274813	PRUNE	NM_021222	ND	+	321	SNP_A-4271427	rs6696556	149243915
chr15	53398424	53435137	PIGB	NM_004855	SA	+	369	SNP_A-1705157	rs2290341	53423377		chr1	149247596	149274813	PRUNE	NM_021222	ND	+	321	SNP_A-4281645	rs1199170	149282159
chr15	53398424	53435137	PIGB	NM_004855	SA	+	369	SNP_A-1654596	rs8041885	53452381		chr1	149221122	149234738	ANXA9	NM_003568	SA	+	321	SNP_A-2219296	rs4845766	149204355
chr17	3458304	3486365	SHPK	NM_013276	NU	-	373	SNP_A-1701322	rs7214357	3446942		chr1	149221122	149234738	ANXA9	NM_003568	SA	+	321	SNP_A-4271427	rs6696556	149243915
chr17	3458304	3486365	SHPK	NM_013276	NU	-	373	SNP_A-1750130	rs161370	3477002		chr1	149234172	149245897	FAM63A	NM_018379	SA	-	321	SNP_A-4271427	rs6696556	149243915
chr17	3458304	3486365	SHPK	NM_013276	NU	-	373	SNP_A-1695089	rs1367950	3565047		chr1	149234172	149245897	FAM63A	NM_018379	SA	-	321	SNP_A-2219296	rs4845766	149204355
chr17	3518838	3519711	TMEM93	NM_001014764	ND	+	373	SNP_A-1750130	rs161370	3477002		chr1	149234172	149245897	FAM63A	NM_018379	SA	-	321	SNP_A-4294402	rs476589	149266742
chr17	3518838	3519711	TMEM93	NM_001014764	ND	+	373	SNP_A-1695089	rs1367950	3565047		chr1	239727526	239749677	FH	NM_000143	NU	-	324	SNP_A-1804840	rs12091683	239736545
chr17	3486510	3513146	CTNS	NM_004937	SA	+	373	SNP_A-1750130	rs161370	3477002		chr1	239727526	239749677	FH	NM_000143	NU	-	324	SNP_A-2074464	rs7414981	239716866
chr17	3486510	3513146	CTNS	NM_004937	SA	+	373	SNP_A-1695089	rs1367950	3565047		chr1	239727526	239749677	FH	NM_000143	NU	-	324	SNP_A-2155967	rs6429416	239754650
chr17	3512938	3518722	TAX1BP3	NM_014604	SA	-	373	SNP_A-1750130	rs161370	3477002		chr1	239882202	240032057	WDR64	NM_144625	ND	+	324	SNP_A-2035528	rs3006917	239968012
chr17	3512938	3518722	TAX1BP3	NM_014604	SA	-	373	SNP_A-1695089	rs1367950	3565047		chr1	239882202	240032057	WDR64	NM_144625	ND	+	324	SNP_A-2179378	rs10927025	239965259
chr15	39853923	39907345	MAPKBP1	NM_014994	NU	+	380	SNP_A-1728680	rs10518728	39813802		chr1	239882202	240032057	WDR64	NM_144625	ND	+	324	SNP_A-1852487	rs3006908	239951226
chr15	39853923	39907345	MAPKBP1	NM_014994	NU	+	380	SNP_A-1641881	rs1113333	39981509		chr1	239882202	240032057	WDR64	NM_144625	ND	+	324	SNP_A-2044078	rs7551067	239932620
chr15	39978930	40052034	EHD4	NM_139265	ND	-	380	SNP_A-1728680	rs10518728	39813802		chr1	239882202	240032057	WDR64	NM_144625	ND	+	324	SNP_A-4295608	rs4658569	239909315
chr15	39978930	40052034	EHD4	NM_139265	ND	-	380	SNP_A-1641881	rs1113333	39981509		chr1	239882202	240032057	WDR64	NM_144625	ND	+	324	SNP_A-2184339	rs11800122	239939789
chr15	39978930	40052034	EHD4	NM_139265	ND	-	380	SNP_A-1722587	rs10518741	39986759		chr1	239882202	240032057	WDR64	NM_144625	ND	+	324	SNP_A-1911498	rs2994325	239961516
chr15	39978930	40052034	EHD4	NM_139265	ND	-	380	SNP_A-1664404	rs1025226	40001517		chr1	239882202	240032057	WDR64	NM_144625	ND	+	324	SNP_A-2234679	rs3006914	239958012
chr15	39978930	40052034	EHD4	NM_139265	ND	-	380	SNP_A-1729361	rs1030417	40003310		chr1	239882202	240032057	WDR64	NM_144625	ND	+	324	SNP_A-4281594	rs2994339	239967461
chr15	39978930	40052034	EHD4	NM_139265	ND	-	380	SNP_A-1647866	rs10518742	40007549		chr1	239882202	240032057	WDR64	NM_144625	ND	+	324	SNP_A-1805047	rs2994333	239997200
chr15	39978930	40052034	EHD4	NM_139265	ND	-	380	SNP_A-1690273	rs10518743	40017144		chr1	239882202	240032057	WDR64	NM_144625	ND	+	324	SNP_A-2173930	rs3006934	239988343
chr15	39978930	40052034	EHD4	NM_139265	ND	-	380	SNP_A-1656880	rs8035074	40027071		chr1	239882202	240032057	WDR64	NM_144625	ND	+	324	SNP_A-2306997	rs3006927	239983440
chr15	39978930	40052034	EHD4	NM_139265	ND	-	380	SNP_A-1712572	rs776688	40132338		chr1	239882202	240032057	WDR64	NM_144625	ND	+	324	SNP_A-1842618	rs4658574	239976757
chr15	39907574	39927638	PLA2G4B	NM_005090	SA	+	380	SNP_A-1728680	rs10518728	39813802		chr1	239882202	240032057	WDR64	NM_144625	ND	+	324	SNP_A-2314740	rs884808	239979480
chr15	39907574	39927638	PLA2G4B	NM_005090	SA	+	380	SNP_A-1641881	rs1113333	39981509		chr1	239882202	240032057	WDR64	NM_144625	ND	+	324	SNP_A-4244638	rs9428576	239988068
chr15	39907574	39927638	SPTBN5	NM_005090	SA	-	380	SNP_A-1728680	rs10518728	39813802		chr1	239882202	240032057	WDR64	NM_144625	ND	+	324	SNP_A-4244042	rs4515770	240012954
chr15	39907574	39927638	SPTBN5	NM_005090	SA	-	380	SNP_A-1641881	rs1113333	39981509		chr1	239882202	240032057	WDR64	NM_144625	ND	+	324	SNP_A-2089586	rs10803138	239881260
chr17	49255237	49257572	KIF2B	NM_032559	NU	+	386	SNP_A-1667440	rs2331876	49253052		chr1	239882202	240032057	WDR64	NM_144625	ND	+	324	SNP_A-2059154	rs10754805	240038023
chr17	49255237	49257572	KIF2B	NM_032559	NU	+	386	SNP_A-1698991	rs10515050	49278846		chr1	239762329	239825566	KMO	NM_003679	SA	+	324	SNP_A-2117725	rs10803133	239780055
chr17	50401124	50596448	STXBP4	NM_178509	ND	+	386	SNP_A-1646832	rs8064660	50330822		chr1	239762329	239825566	KMO	NM_003679	SA	+	324	SNP_A-2096654	rs12091558	239779951
chr17	50401124	50596448	STXBP4	NM_178509	ND	+	386	SNP_A-1717440	rs1156287	50431798		chr1	239762329	239825566	KMO	NM_003679	SA	+	324	SNP_A-2136799	rs6429420	239773442
chr17	50401124	50596448	STXBP4	NM_178509	ND	+	386	SNP_A-1757366	rs2787505	50462431		chr1	239762329	239825566	KMO	NM_003679	SA	+	324	SNP_A-1884178	rs2802724	239823746
chr17	50401124	50596448	STXBP4	NM_178509	ND	+	386	SNP_A-1757496	rs1484777	50462918		chr1	239762329	239825566	KMO	NM_003679	SA	+	324	SNP_A-2151423	rs2484641	239799147
chr17	50401124	50596448	STXBP4	NM_178509	ND	+	386	SNP_A-1684018	rs2628305	50495426		chr1	239762329	239825566	KMO	NM_003679	SA	+	324	SNP_A-2155967	rs6429416	239754650
chr17	50401124	50596448	STXBP4	NM_178509	ND	+	386	SNP_A-1731245	rs1484773	50496000		chr1	239762329	239825566	KMO	NM_003679	SA	+	324	SNP_A-2089586	rs10803138	239881260
chr17	50401124	50596448	STXBP4	NM_178509	ND	+	386	SNP_A-1652223	rs10515089	50521322		chr1	239823075	239870324	OPN3	NM_014322	SA	-	324	SNP_A-1884178	rs2802724	239823746
chr17	50401124	50596448	STXBP4	NM_178509	ND	+	386	SNP_A-1652333	rs1484769	50521650		chr1	239823075	239870324	OPN3	NM_014322	SA	-	324	SNP_A-2151423	rs2484641	239799147
chr17	50401124	50596448	STXBP4	NM_178509	ND	+	386	SNP_A-1693684	rs8082622	50532566		chr1	239823075	239870324	OPN3	NM_014322	SA	-	324	SNP_A-2089586	rs10803138	239881260
chr17	50401124	50596448	STXBP4	NM_178509	ND	+	386	SNP_A-1697195	rs10491156	50544682		chr19	19091429	19110267	TMEM161A	NM_017814	NU	-	326	SNP_A-2224773	rs4808923	19093824
chr17	50401124	50596448	STXBP4	NM_178509	ND	+	386	SNP_A-1702834	rs244335	50556929		chr19	19091429	19110267	TMEM161A	NM_017814	NU	-	326	SNP_A-2085474	rs11668620	19079490
chr17	50401124	50596448	STXBP4	NM_178509	ND	+	386	SNP_A-1644432	rs244307	50566712		chr19	19091429	19110267	TMEM161A	NM_017814	NU	-	326	SNP_A-1908879	rs7360000	19127848
chr17	50401124	50596448	STXBP4	NM_178509	ND	+	386	SNP_A-1681916	rs244308	50567052		chr19	19183781	19224061	NCAN	NM_004386	ND	+	326	SNP_A-2237539	rs1064395	19222735
chr17	50401124	50596448	STXBP4	NM_178509	ND	+	386	SNP_A-1709832	rs10491157	50574958		chr19	19183781	19224061	NCAN	NM_004386	ND	+	326	SNP_A-2240700	rs11672216	19205579
chr17	50401124	50596448	STXBP4	NM_178509	ND	+	386	SNP_A-1737507	rs244293	50585721		chr19	19183781	19224061	NCAN	NM_004386	ND	+	326	SNP_A-2225409	rs11668677	19202446
chr17	50401124	50596448	STXBP4	NM_178509	ND	+	386	SNP_A-1753040	rs244304	50592958		chr19	19183781	19224061	NCAN	NM_004386	ND	+	326	SNP_A-1804278	rs10896	19148928
chr17	50401124	50596448	STXBP4	NM_178509	ND	+	386	SNP_A-1753340	rs244301	50594139		chr19	19183781	19224061	NCAN	NM_004386	ND	+	326	SNP_A-4294456	rs17216041	19227643
chr17	50401124	50596448	STXBP4	NM_178509	ND	+	386	SNP_A-1753458	rs244300	50594239		chr19	19173225	19175238	NR2C2AP	NM_176880	SA	-	326	SNP_A-1804278	rs10896	19148928
chr17	50401124	50596448	STXBP4	NM_178509	ND	+	386	SNP_A-1644259	rs16955730	50615471		chr19	19173225	19175238	NR2C2AP	NM_176880	SA	-	326	SNP_A-2225409	rs11668677	19202446
chr17	50384265	50401053	COX11	NM_004375	SA	-	386	SNP_A-1646832	rs8064660	50330822		chr19	19164007	19173677	RFXANK	NM_003721	SA	+	326	SNP_A-1804278	rs10896	19148928
chr17	50384265	50401053	COX11	NM_004375	SA	-	386	SNP_A-1717440	rs1156287	50431798		chr19	19164007	19173677	RFXANK	NM_003721	SA	+	326	SNP_A-2225409	rs11668677	19202446
chr17	50333202	50394309	TOM1L1	NM_005486	SA	+	386	SNP_A-1646832	rs8064660	50330822		chr15	42506870	42606721	CTDSPL2	NM_016396	NU	+	327	SNP_A-1874995	rs3809471	42506914
chr17	50333202	50394309	TOM1L1	NM_005486	SA	+	386	SNP_A-1717440	rs1156287	50431798		chr15	42506870	42606721	CTDSPL2	NM_016396	NU	+	327	SNP_A-1883660	rs8037395	42367146
chr3	9774030	9786661	CAMK1	NM_003656	NU	-	391	SNP_A-1702563	rs3891072	9744008		chr15	42506870	42606721	CTDSPL2	NM_016396	NU	+	327	SNP_A-4287176	rs2288341	42606873
chr3	9774030	9786661	CAMK1	NM_003656	NU	-	391	SNP_A-1681240	rs4686371	9814182		chr15	42790976	42797649	B2M	NM_004048	ND	+	327	SNP_A-4242772	rs2254835	42793910
chr3	9826903	9853040	TTLL3	NM_001025930	ND	+	391	SNP_A-1681240	rs4686371	9814182		chr15	42790976	42797649	B2M	NM_004048	ND	+	327	SNP_A-4279119	rs2412916	42779767
chr3	9826903	9853040	TTLL3	NM_001025930	ND	+	391	SNP_A-1648205	rs3806667	9835880		chr15	42790976	42797649	B2M	NM_004048	ND	+	327	SNP_A-4300341	rs935885	42798307
chr3	9826903	9853040	TTLL3	NM_001025930	ND	+	391	SNP_A-1667396	rs279542	9910773		chr15	42616557	42642291	EIF3S1	NM_003758	SA	+	327	SNP_A-1818461	rs2412908	42635807
chr3	9809226	9823789	ARPC4	NM_005718	SA	+	391	SNP_A-1702563	rs3891072	9744008		chr15	42616557	42642291	EIF3S1	NM_003758	SA	+	327	SNP_A-4287176	rs2288341	42606873
chr3	9809226	9823789	ARPC4	NM_005718	SA	+	391	SNP_A-1681240	rs4686371	9814182		chr15	42616557	42642291	EIF3S1	NM_003758	SA	+	327	SNP_A-1867926	rs16965152	42702993
chr3	9809226	9823789	ARPC4	NM_005718	SA	+	391	SNP_A-1648205	rs3806667	9835880		chr15	42642186	42743168	SPG11	NM_025137	SA	-	327	SNP_A-1867926	rs16965152	42702993
chr3	9796653	9809420	TADA3L	NM_006354	SA	-	391	SNP_A-1702563	rs3891072	9744008		chr15	42642186	42743168	SPG11	NM_025137	SA	-	327	SNP_A-2239560	rs7165146	42738466
chr3	9796653	9809420	TADA3L	NM_006354	SA	-	391	SNP_A-1681240	rs4686371	9814182		chr15	42642186	42743168	SPG11	NM_025137	SA	-	327	SNP_A-1818461	rs2412908	42635807
chr16	726074	728267	RHBDL1	NM_003961	NU	+	402	SNP_A-1699137	rs1203981	205160		chr15	42642186	42743168	SPG11	NM_025137	SA	-	327	SNP_A-4297456	rs10152685	42746404
chr16	726074	728267	RHBDL1	NM_003961	NU	+	402	SNP_A-1670051	rs1544799	925718		chr7	98830524	98844228	PDAP1	NM_014891	NU	-	334	SNP_A-4282037	rs1581492	98831477
chr16	674702	680401	WDR24	NM_032259	ND	-	402	SNP_A-1699137	rs1203981	205160		chr7	98830524	98844228	PDAP1	NM_014891	NU	-	334	SNP_A-1853813	rs940335	98803984
chr16	674702	680401	WDR24	NM_032259	ND	-	402	SNP_A-1670051	rs1544799	925718		chr7	98830524	98844228	PDAP1	NM_014891	NU	-	334	SNP_A-4303097	rs17161772	98849191
chr16	671667	674440	JMJD8	NM_001005920	SA	-	402	SNP_A-1699137	rs1203981	205160		chr7	98874498	98892932	CPSF4	NM_001081559	ND	+	334	SNP_A-2314021	rs11734	98874419
chr16	671667	674440	JMJD8	NM_001005920	SA	-	402	SNP_A-1670051	rs1544799	925718		chr7	98874498	98892932	CPSF4	NM_001081559	ND	+	334	SNP_A-2039357	rs1419745	98904743
chr16	670115	672768	STUB1	NM_005861	SA	+	402	SNP_A-1699137	rs1203981	205160		chr7	98844547	98855174	BUD31	NM_003910	SA	+	334	SNP_A-2276210	rs7792939	98852527
chr16	670115	672768	STUB1	NM_005861	SA	+	402	SNP_A-1670051	rs1544799	925718		chr7	98844547	98855174	BUD31	NM_003910	SA	+	334	SNP_A-4303097	rs17161772	98849191
chr6	160148151	160177351	WTAP	NM_004906	NU	+	406	SNP_A-1732416	rs911847	160039379		chr7	98844547	98855174	BUD31	NM_003910	SA	+	334	SNP_A-4282037	rs1581492	98831477
chr6	160148151	160177351	WTAP	NM_004906	NU	+	406	SNP_A-1658543	rs2146162	160151513		chr7	98844547	98855174	BUD31	NM_003910	SA	+	334	SNP_A-1990715	rs3735453	98874086
chr6	160148151	160177351	WTAP	NM_004906	NU	+	406	SNP_A-1659978	rs927450	160152507		chr7	98854689	98874355	PTCD1	NM_015545	SA	-	334	SNP_A-1990715	rs3735453	98874086
chr6	160148151	160177351	WTAP	NM_004906	NU	+	406	SNP_A-1656069	rs1158619	160263562		chr7	98854689	98874355	PTCD1	NM_015545	SA	-	334	SNP_A-2276210	rs7792939	98852527
chr6	160141290	160161725	PNLDC1	NM_173516	ND	+	406	SNP_A-1732416	rs911847	160039379		chr7	98854689	98874355	PTCD1	NM_015545	SA	-	334	SNP_A-2314021	rs11734	98874419
chr6	160141290	160161725	PNLDC1	NM_173516	ND	+	406	SNP_A-1658543	rs2146162	160151513		chr11	63815369	63824079	KCNK4	NM_033310	NU	+	358	SNP_A-4276342	rs11231741	63803461
chr6	160141290	160161725	PNLDC1	NM_173516	ND	+	406	SNP_A-1659978	rs927450	160152507		chr11	63815369	63824079	KCNK4	NM_033310	NU	+	358	SNP_A-4251246	rs17159027	63847011
chr6	160141290	160161725	PNLDC1	NM_173516	ND	+	406	SNP_A-1656069	rs1158619	160263562		chr11	63842144	63845859	PRDX5	NM_012094	ND	+	358	SNP_A-4276342	rs11231741	63803461
chr6	160102978	160120077	ACAT2	NM_005891	SA	+	406	SNP_A-1732416	rs911847	160039379		chr11	63842144	63845859	PRDX5	NM_012094	ND	+	358	SNP_A-4251246	rs17159027	63847011
chr6	160102978	160120077	ACAT2	NM_005891	SA	+	406	SNP_A-1658543	rs2146162	160151513		chr11	63829619	63840786	ESRRA	NM_004451	SA	+	358	SNP_A-4276342	rs11231741	63803461
chr6	160119520	160130725	TCP1	NM_001008897	SA	-	406	SNP_A-1732416	rs911847	160039379		chr11	63829619	63840786	ESRRA	NM_004451	SA	+	358	SNP_A-4251246	rs17159027	63847011
chr6	160119520	160130725	TCP1	NM_001008897	SA	-	406	SNP_A-1658543	rs2146162	160151513		chr11	63840743	63841609	TRMT112	NM_016404	SA	-	358	SNP_A-4276342	rs11231741	63803461
chr10	12110933	12165224	DHTKD1	NM_018706	NU	+	410	SNP_A-1641800	rs2031386	11979487		chr11	63840743	63841609	TRMT112	NM_016404	SA	-	358	SNP_A-4251246	rs17159027	63847011
chr10	12110933	12165224	DHTKD1	NM_018706	NU	+	410	SNP_A-1695930	rs10508436	12127312		chr15	53283091	53369293	RAB27A	NM_183235	NU	-	369	SNP_A-1904578	rs2289059	53303685
chr10	12110933	12165224	DHTKD1	NM_018706	NU	+	410	SNP_A-1696045	rs7094169	12127660		chr15	53283091	53369293	RAB27A	NM_183235	NU	-	369	SNP_A-1816409	rs16953228	53300201
chr10	12110933	12165224	DHTKD1	NM_018706	NU	+	410	SNP_A-1750490	rs10508438	12284085		chr15	53283091	53369293	RAB27A	NM_183235	NU	-	369	SNP_A-4241332	rs17819012	53300378
chr10	12431588	12908143	CAMK1D	NM_020397	ND	+	410	SNP_A-1686929	rs7081104	12391042		chr15	53283091	53369293	RAB27A	NM_183235	NU	-	369	SNP_A-1808491	rs11630859	53336853
chr10	12431588	12908143	CAMK1D	NM_020397	ND	+	410	SNP_A-1721421	rs10508442	12505140		chr15	53283091	53369293	RAB27A	NM_183235	NU	-	369	SNP_A-1859427	rs16976218	53325841
chr10	12431588	12908143	CAMK1D	NM_020397	ND	+	410	SNP_A-1739430	rs1077685	12532385		chr15	53283091	53369293	RAB27A	NM_183235	NU	-	369	SNP_A-2222976	rs7180504	53304135
chr10	12431588	12908143	CAMK1D	NM_020397	ND	+	410	SNP_A-1739662	rs2104588	12537587		chr15	53283091	53369293	RAB27A	NM_183235	NU	-	369	SNP_A-4246795	rs16976187	53304325
chr10	12431588	12908143	CAMK1D	NM_020397	ND	+	410	SNP_A-1739768	rs1108131	12537753		chr15	53283091	53369293	RAB27A	NM_183235	NU	-	369	SNP_A-2251884	rs4307894	53331472
chr10	12431588	12908143	CAMK1D	NM_020397	ND	+	410	SNP_A-1739876	rs2768367	12537776		chr15	53283091	53369293	RAB27A	NM_183235	NU	-	369	SNP_A-4254429	rs9920114	53331187
chr10	12431588	12908143	CAMK1D	NM_020397	ND	+	410	SNP_A-1741042	rs1111064	12538030		chr15	53283091	53369293	RAB27A	NM_183235	NU	-	369	SNP_A-2075866	rs17819054	53341619
chr10	12431588	12908143	CAMK1D	NM_020397	ND	+	410	SNP_A-1741328	rs2399849	12539866		chr15	53283091	53369293	RAB27A	NM_183235	NU	-	369	SNP_A-4301335	rs1007912	53360818
chr10	12431588	12908143	CAMK1D	NM_020397	ND	+	410	SNP_A-1665333	rs2768411	12551735		chr15	53283091	53369293	RAB27A	NM_183235	NU	-	369	SNP_A-2273589	rs8040376	53269292
chr10	12431588	12908143	CAMK1D	NM_020397	ND	+	410	SNP_A-1665465	rs2768412	12551768		chr15	53283091	53369293	RAB27A	NM_183235	NU	-	369	SNP_A-2281044	rs4774760	53376504
chr10	12431588	12908143	CAMK1D	NM_020397	ND	+	410	SNP_A-1665565	rs7907938	12551807		chr15	53497245	53587724	DYX1C1	NM_001033560	ND	-	369	SNP_A-4252182	rs549914	53457076
chr10	12431588	12908143	CAMK1D	NM_020397	ND	+	410	SNP_A-1679521	rs2768447	12589967		chr15	53497245	53587724	DYX1C1	NM_001033560	ND	-	369	SNP_A-2031957	rs606143	53621124
chr10	12431588	12908143	CAMK1D	NM_020397	ND	+	410	SNP_A-1725419	rs4747989	12630181		chr15	53434729	53487834	CCPG1	NM_004748	SA	-	369	SNP_A-4252182	rs549914	53457076
chr10	12431588	12908143	CAMK1D	NM_020397	ND	+	410	SNP_A-1668795	rs1409961	12648682		chr15	53434729	53487834	CCPG1	NM_004748	SA	-	369	SNP_A-2239693	rs8037056	53424801
chr10	12431588	12908143	CAMK1D	NM_020397	ND	+	410	SNP_A-1684412	rs10508443	12718206		chr15	53434729	53487834	CCPG1	NM_004748	SA	-	369	SNP_A-2031957	rs606143	53621124
chr10	12431588	12908143	CAMK1D	NM_020397	ND	+	410	SNP_A-1707715	rs10508444	12718882		chr15	53398424	53435137	PIGB	NM_004855	SA	+	369	SNP_A-2239693	rs8037056	53424801
chr10	12431588	12908143	CAMK1D	NM_020397	ND	+	410	SNP_A-1666621	rs10508445	12742824		chr15	53398424	53435137	PIGB	NM_004855	SA	+	369	SNP_A-2281044	rs4774760	53376504
chr10	12431588	12908143	CAMK1D	NM_020397	ND	+	410	SNP_A-1735675	rs10508446	12762565		chr15	53398424	53435137	PIGB	NM_004855	SA	+	369	SNP_A-4252182	rs549914	53457076
chr10	12431588	12908143	CAMK1D	NM_020397	ND	+	410	SNP_A-1670212	rs2399864	12783648		chr17	3458304	3486365	SHPK	NM_013276	NU	-	373	SNP_A-2199978	rs150857	3473386
chr10	12431588	12908143	CAMK1D	NM_020397	ND	+	410	SNP_A-1671911	rs4237426	12790628		chr17	3458304	3486365	SHPK	NM_013276	NU	-	373	SNP_A-2305822	rs2737141	3461651
chr10	12431588	12908143	CAMK1D	NM_020397	ND	+	410	SNP_A-1672159	rs1008032	12792108		chr17	3458304	3486365	SHPK	NM_013276	NU	-	373	SNP_A-4277634	rs4790528	3475731
chr10	12431588	12908143	CAMK1D	NM_020397	ND	+	410	SNP_A-1716709	rs867764	12794868		chr17	3458304	3486365	SHPK	NM_013276	NU	-	373	SNP_A-2104571	rs222741	3455629
chr10	12431588	12908143	CAMK1D	NM_020397	ND	+	410	SNP_A-1708659	rs723211	12802309		chr17	3458304	3486365	SHPK	NM_013276	NU	-	373	SNP_A-1882523	rs558639	3492980
chr10	12431588	12908143	CAMK1D	NM_020397	ND	+	410	SNP_A-1687270	rs723210	12802482		chr17	3518838	3519711	TMEM93	NM_001014764	ND	+	373	SNP_A-1871459	rs4790530	3502173
chr10	12431588	12908143	CAMK1D	NM_020397	ND	+	410	SNP_A-1719078	rs10508447	12842461		chr17	3518838	3519711	TMEM93	NM_001014764	ND	+	373	SNP_A-1867163	rs149245	3526401
chr10	12431588	12908143	CAMK1D	NM_020397	ND	+	410	SNP_A-1719180	rs10508448	12842484		chr17	3486510	3513146	CTNS	NM_004937	SA	+	373	SNP_A-1882523	rs558639	3492980
chr10	12431588	12908143	CAMK1D	NM_020397	ND	+	410	SNP_A-1730178	rs1929383	12876845		chr17	3486510	3513146	CTNS	NM_004937	SA	+	373	SNP_A-1871459	rs4790530	3502173
chr10	12431588	12908143	CAMK1D	NM_020397	ND	+	410	SNP_A-1749097	rs7080834	12922421		chr17	3486510	3513146	CTNS	NM_004937	SA	+	373	SNP_A-2208715	rs224500	3495196
chr10	12277970	12332593	CDC123	NM_006023	SA	+	410	SNP_A-1696045	rs7094169	12127660		chr17	3486510	3513146	CTNS	NM_004937	SA	+	373	SNP_A-4277634	rs4790528	3475731
chr10	12277970	12332593	CDC123	NM_006023	SA	+	410	SNP_A-1750490	rs10508438	12284085		chr17	3486510	3513146	CTNS	NM_004937	SA	+	373	SNP_A-1867163	rs149245	3526401
chr10	12277970	12332593	CDC123	NM_006023	SA	+	410	SNP_A-1672565	rs1317549	12285320		chr17	3512938	3518722	TAX1BP3	NM_014604	SA	-	373	SNP_A-1871459	rs4790530	3502173
chr10	12277970	12332593	CDC123	NM_006023	SA	+	410	SNP_A-1672725	rs1317548	12285526		chr17	3512938	3518722	TAX1BP3	NM_014604	SA	-	373	SNP_A-1867163	rs149245	3526401
chr10	12277970	12332593	CDC123	NM_006023	SA	+	410	SNP_A-1672827	rs938991	12285607		chr15	39853923	39907345	MAPKBP1	NM_014994	NU	+	380	SNP_A-1906143	rs2925339	39878504
chr10	12277970	12332593	CDC123	NM_006023	SA	+	410	SNP_A-1674584	rs10508439	12296116		chr15	39853923	39907345	MAPKBP1	NM_014994	NU	+	380	SNP_A-2274082	rs1106934	39859915
chr10	12277970	12332593	CDC123	NM_006023	SA	+	410	SNP_A-1674922	rs10508440	12298062		chr15	39853923	39907345	MAPKBP1	NM_014994	NU	+	380	SNP_A-2085945	rs1197671	39878677
chr10	12277970	12332593	CDC123	NM_006023	SA	+	410	SNP_A-1676473	rs10508441	12312817		chr15	39853923	39907345	MAPKBP1	NM_014994	NU	+	380	SNP_A-4294778	rs2925337	39852714
chr10	12277970	12332593	CDC123	NM_006023	SA	+	410	SNP_A-1686929	rs7081104	12391042		chr15	39853923	39907345	MAPKBP1	NM_014994	NU	+	380	SNP_A-2305760	rs1206842	39909909
chr10	12249579	12278149	NUDT5	NM_014142	SA	-	410	SNP_A-1696045	rs7094169	12127660		chr15	39978930	40052034	EHD4	NM_139265	ND	-	380	SNP_A-2251673	rs1704402	40017892
chr10	12249579	12278149	NUDT5	NM_014142	SA	-	410	SNP_A-1750490	rs10508438	12284085		chr15	39978930	40052034	EHD4	NM_139265	ND	-	380	SNP_A-1787254	rs16972285	40005224
chr7	5979395	6015263	PMS2	NM_000535	NU	-	423	SNP_A-1660854	rs10487933	5840484		chr15	39978930	40052034	EHD4	NM_139265	ND	-	380	SNP_A-1834819	rs16972243	39996964
chr7	5979395	6015263	PMS2	NM_000535	NU	-	423	SNP_A-1752253	rs1017035	5981609		chr15	39978930	40052034	EHD4	NM_139265	ND	-	380	SNP_A-2108101	rs16972244	39997315
chr7	5979395	6015263	PMS2	NM_000535	NU	-	423	SNP_A-1723991	rs10224504	6001666		chr15	39978930	40052034	EHD4	NM_139265	ND	-	380	SNP_A-2274248	rs1025226	40001517
chr7	5979395	6015263	PMS2	NM_000535	NU	-	423	SNP_A-1660296	rs10499343	6193234		chr15	39978930	40052034	EHD4	NM_139265	ND	-	380	SNP_A-4245363	rs16972253	39998955
chr7	6111075	6167720	USP42	NM_032172	ND	+	423	SNP_A-1723991	rs10224504	6001666		chr15	39978930	40052034	EHD4	NM_139265	ND	-	380	SNP_A-2260725	rs1648857	40016124
chr7	6111075	6167720	USP42	NM_032172	ND	+	423	SNP_A-1660296	rs10499343	6193234		chr15	39978930	40052034	EHD4	NM_139265	ND	-	380	SNP_A-4303959	rs1614170	40026697
chr7	6015407	6029991	AIMP2	NM_006303	SA	+	423	SNP_A-1723991	rs10224504	6001666		chr15	39978930	40052034	EHD4	NM_139265	ND	-	380	SNP_A-2259348	rs1002774	40049073
chr7	6015407	6029991	AIMP2	NM_006303	SA	+	423	SNP_A-1660296	rs10499343	6193234		chr15	39978930	40052034	EHD4	NM_139265	ND	-	380	SNP_A-1902843	rs1672460	39975327
chr7	6028405	6065386	EIF2AK1	NM_014413	SA	-	423	SNP_A-1723991	rs10224504	6001666		chr15	39978930	40052034	EHD4	NM_139265	ND	-	380	SNP_A-2240556	rs3743016	40077489
chr7	6028405	6065386	EIF2AK1	NM_014413	SA	-	423	SNP_A-1660296	rs10499343	6193234		chr15	39907574	39927638	PLA2G4B	NM_005090	SA	+	380	SNP_A-2215244	rs1197669	39925748
chr7	87095664	87299548	RUNDC3B	NM_138290	NU	+	440	SNP_A-1671017	rs10487002	87079434		chr15	39907574	39927638	PLA2G4B	NM_005090	SA	+	380	SNP_A-1830844	rs4923917	39913283
chr7	87095664	87299548	RUNDC3B	NM_138290	NU	+	440	SNP_A-1731403	rs1012577	87144121		chr15	39907574	39927638	PLA2G4B	NM_005090	SA	+	380	SNP_A-2305760	rs1206842	39909909
chr7	87095664	87299548	RUNDC3B	NM_138290	NU	+	440	SNP_A-1744937	rs10235694	87296218		chr15	39907574	39927638	PLA2G4B	NM_005090	SA	+	380	SNP_A-2144954	rs1197703	39913727
chr7	87095664	87299548	RUNDC3B	NM_138290	NU	+	440	SNP_A-1742909	rs10487004	87329476		chr15	39907574	39927638	PLA2G4B	NM_005090	SA	+	380	SNP_A-2254613	rs7166139	39916147
chr7	87401637	87649364	ADAM22	NM_021721	ND	+	440	SNP_A-1696740	rs10487006	87332824		chr15	39907574	39927638	PLA2G4B	NM_005090	SA	+	380	SNP_A-2085945	rs1197671	39878677
chr7	87401637	87649364	ADAM22	NM_021721	ND	+	440	SNP_A-1755330	rs7810342	87418591		chr15	39907574	39927638	PLA2G4B	NM_005090	SA	+	380	SNP_A-2058703	rs8031483	39939782
chr7	87401637	87649364	ADAM22	NM_021721	ND	+	440	SNP_A-1675074	rs10487008	87425762		chr15	39907574	39927638	SPTBN5	NM_005090	SA	-	380	SNP_A-2215244	rs1197669	39925748
chr7	87401637	87649364	ADAM22	NM_021721	ND	+	440	SNP_A-1669879	rs10487009	87427817		chr15	39907574	39927638	SPTBN5	NM_005090	SA	-	380	SNP_A-1830844	rs4923917	39913283
chr7	87401637	87649364	ADAM22	NM_021721	ND	+	440	SNP_A-1722683	rs1063964	87480120		chr15	39907574	39927638	SPTBN5	NM_005090	SA	-	380	SNP_A-2305760	rs1206842	39909909
chr7	87401637	87649364	ADAM22	NM_021721	ND	+	440	SNP_A-1722827	rs734909	87480764		chr15	39907574	39927638	SPTBN5	NM_005090	SA	-	380	SNP_A-2144954	rs1197703	39913727
chr7	87401637	87649364	ADAM22	NM_021721	ND	+	440	SNP_A-1679500	rs8122	87550822		chr15	39907574	39927638	SPTBN5	NM_005090	SA	-	380	SNP_A-2254613	rs7166139	39916147
chr7	87401637	87649364	ADAM22	NM_021721	ND	+	440	SNP_A-1755206	rs10487010	87623647		chr15	39907574	39927638	SPTBN5	NM_005090	SA	-	380	SNP_A-2085945	rs1197671	39878677
chr7	87401637	87649364	ADAM22	NM_021721	ND	+	440	SNP_A-1669491	rs10487011	87625573		chr15	39907574	39927638	SPTBN5	NM_005090	SA	-	380	SNP_A-2058703	rs8031483	39939782
chr7	87401637	87649364	ADAM22	NM_021721	ND	+	440	SNP_A-1697278	rs10487012	87661101		chr17	49255237	49257572	KIF2B	NM_032559	NU	+	386	SNP_A-2107023	rs3803825	49256083
chr7	87343479	87376792	DBF4	NM_006716	SA	+	440	SNP_A-1696740	rs10487006	87332824		chr17	49255237	49257572	KIF2B	NM_032559	NU	+	386	SNP_A-2192855	rs4561519	49256702
chr7	87343479	87376792	DBF4	NM_006716	SA	+	440	SNP_A-1755330	rs7810342	87418591		chr17	49255237	49257572	KIF2B	NM_032559	NU	+	386	SNP_A-2075089	rs3803826	49256384
chr7	87303355	87343604	SLC25A40	NM_018843	SA	-	440	SNP_A-1744937	rs10235694	87296218		chr17	49255237	49257572	KIF2B	NM_032559	NU	+	386	SNP_A-4260857	rs7211584	49254758
chr7	87303355	87343604	SLC25A40	NM_018843	SA	-	440	SNP_A-1742909	rs10487004	87329476		chr17	49255237	49257572	KIF2B	NM_032559	NU	+	386	SNP_A-1860970	rs10515050	49278846
chr7	87303355	87343604	SLC25A40	NM_018843	SA	-	440	SNP_A-1712605	rs10487005	87329855		chr17	50401124	50596448	STXBP4	NM_178509	ND	+	386	SNP_A-4297002	rs8072090	50529433
chr7	87303355	87343604	SLC25A40	NM_018843	SA	-	440	SNP_A-1696740	rs10487006	87332824		chr17	50401124	50596448	STXBP4	NM_178509	ND	+	386	SNP_A-2149797	rs9900151	50504148
chr7	87303355	87343604	SLC25A40	NM_018843	SA	-	440	SNP_A-1755330	rs7810342	87418591		chr17	50401124	50596448	STXBP4	NM_178509	ND	+	386	SNP_A-2252031	rs8064931	50448964
chr3	50353540	50358160	ZMYND10	NM_015896	NU	-	451	SNP_A-1724791	rs10510755	50256172		chr17	50401124	50596448	STXBP4	NM_178509	ND	+	386	SNP_A-2248459	rs7222197	50402498
chr3	50353540	50358160	ZMYND10	NM_015896	NU	-	451	SNP_A-1717428	rs2073500	50362514		chr17	50401124	50596448	STXBP4	NM_178509	ND	+	386	SNP_A-4250616	rs958556	50418742
chr3	50367183	50371943	TMEM115	NM_007024	ND	-	451	SNP_A-1717428	rs2073500	50362514		chr17	50401124	50596448	STXBP4	NM_178509	ND	+	386	SNP_A-4253529	rs17818028	50417754
chr3	50367183	50371943	TMEM115	NM_007024	ND	-	451	SNP_A-1758328	rs2236953	50399186		chr17	50401124	50596448	STXBP4	NM_178509	ND	+	386	SNP_A-4257901	rs16955479	50416172
chr3	50363300	50366498	CYB561D2	NM_007022	SA	+	451	SNP_A-1717428	rs2073500	50362514		chr17	50401124	50596448	STXBP4	NM_178509	ND	+	386	SNP_A-2049274	rs2111098	50529170
chr3	50363300	50366498	CYB561D2	NM_007022	SA	+	451	SNP_A-1758328	rs2236953	50399186		chr17	50401124	50596448	STXBP4	NM_178509	ND	+	386	SNP_A-4250623	rs8078124	50532526
chr3	50359922	50363490	NPRL2	NM_006545	SA	-	451	SNP_A-1724791	rs10510755	50256172		chr17	50401124	50596448	STXBP4	NM_178509	ND	+	386	SNP_A-2070105	rs183618	50590973
chr3	50359922	50363490	NPRL2	NM_006545	SA	-	451	SNP_A-1717428	rs2073500	50362514		chr17	50401124	50596448	STXBP4	NM_178509	ND	+	386	SNP_A-1844519	rs244348	50551290
chr3	50359922	50363490	NPRL2	NM_006545	SA	-	451	SNP_A-1758328	rs2236953	50399186		chr17	50401124	50596448	STXBP4	NM_178509	ND	+	386	SNP_A-4288910	rs12942193	50542495
chr1	2242555	2312853	MORN1	NM_024848	NU	-	452	SNP_A-1677174	rs950122	886727		chr17	50401124	50596448	STXBP4	NM_178509	ND	+	386	SNP_A-4297994	rs244350	50551131
chr1	2242555	2312853	MORN1	NM_024848	NU	-	452	SNP_A-1718890	rs1496555	2266413		chr17	50401124	50596448	STXBP4	NM_178509	ND	+	386	SNP_A-2247694	rs12951898	50390601
chr1	2242555	2312853	MORN1	NM_024848	NU	-	452	SNP_A-1678466	rs1338382	2948696		chr17	50401124	50596448	STXBP4	NM_178509	ND	+	386	SNP_A-2034998	rs16955704	50597764
chr1	2397613	2426824	PLCH2	NM_014638	ND	+	452	SNP_A-1718890	rs1496555	2266413		chr17	50384265	50401053	COX11	NM_004375	SA	-	386	SNP_A-4253308	rs12936860	50385225
chr1	2397613	2426824	PLCH2	NM_014638	ND	+	452	SNP_A-1678466	rs1338382	2948696		chr17	50384265	50401053	COX11	NM_004375	SA	-	386	SNP_A-2247694	rs12951898	50390601
chr1	2326102	2333870	PEX10	NM_002617	SA	-	452	SNP_A-1718890	rs1496555	2266413		chr17	50384265	50401053	COX11	NM_004375	SA	-	386	SNP_A-1884874	rs17817829	50365380
chr1	2326102	2333870	PEX10	NM_002617	SA	-	452	SNP_A-1678466	rs1338382	2948696		chr17	50384265	50401053	COX11	NM_004375	SA	-	386	SNP_A-2248459	rs7222197	50402498
chr1	2313073	2326734	RER1	NM_007033	SA	+	452	SNP_A-1718890	rs1496555	2266413		chr17	50333202	50394309	TOM1L1	NM_005486	SA	+	386	SNP_A-4253308	rs12936860	50385225
chr1	2313073	2326734	RER1	NM_007033	SA	+	452	SNP_A-1678466	rs1338382	2948696		chr17	50333202	50394309	TOM1L1	NM_005486	SA	+	386	SNP_A-2041638	rs17745123	50343231
chr8	125532228	125534447	TRMT12	NM_017956	NU	+	459	SNP_A-1719432	rs10505443	125307426		chr17	50333202	50394309	TOM1L1	NM_005486	SA	+	386	SNP_A-1884874	rs17817829	50365380
chr8	125532228	125534447	TRMT12	NM_017956	NU	+	459	SNP_A-1753969	rs4128469	125548656		chr17	50333202	50394309	TOM1L1	NM_005486	SA	+	386	SNP_A-1921923	rs9910653	50347267
chr8	125620523	125631408	NDUFB9	NM_005005	ND	+	459	SNP_A-1753969	rs4128469	125548656		chr17	50333202	50394309	TOM1L1	NM_005486	SA	+	386	SNP_A-2247694	rs12951898	50390601
chr8	125620523	125631408	NDUFB9	NM_005005	ND	+	459	SNP_A-1753402	rs10505444	125661758		chr17	50333202	50394309	TOM1L1	NM_005486	SA	+	386	SNP_A-2301603	rs7210248	50319282
chr8	125556188	125570039	RNF139	NM_007218	SA	+	459	SNP_A-1753969	rs4128469	125548656		chr17	50333202	50394309	TOM1L1	NM_005486	SA	+	386	SNP_A-2248459	rs7222197	50402498
chr8	125556188	125570039	RNF139	NM_007218	SA	+	459	SNP_A-1753402	rs10505444	125661758		chr3	9774030	9786661	CAMK1	NM_003656	NU	-	391	SNP_A-2188728	rs17050532	9752069
chr8	125569929	125620492	TATDN1	NM_032026	SA	-	459	SNP_A-1753969	rs4128469	125548656		chr3	9774030	9786661	CAMK1	NM_003656	NU	-	391	SNP_A-1870606	rs11711241	9806970
chr8	125569929	125620492	TATDN1	NM_032026	SA	-	459	SNP_A-1753402	rs10505444	125661758		chr3	9826903	9853040	TTLL3	NM_001025930	ND	+	391	SNP_A-4282668	rs4686373	9828437
chr2	46592489	46600600	ATP6V1E2	NM_080653	NU	-	469	SNP_A-1695065	rs1530624	46570050		chr3	9826903	9853040	TTLL3	NM_001025930	ND	+	391	SNP_A-1901648	rs17050591	9843990
chr2	46592489	46600600	ATP6V1E2	NM_080653	NU	-	469	SNP_A-1649741	rs2122715	46757500		chr3	9826903	9853040	TTLL3	NM_001025930	ND	+	391	SNP_A-1783203	rs6443268	9842093
chr2	46697828	46706384	CRIPT	NM_014171	ND	+	469	SNP_A-1695065	rs1530624	46570050		chr3	9826903	9853040	TTLL3	NM_001025930	ND	+	391	SNP_A-1971728	rs3806667	9835880
chr2	46697828	46706384	CRIPT	NM_014171	ND	+	469	SNP_A-1649741	rs2122715	46757500		chr3	9826903	9853040	TTLL3	NM_001025930	ND	+	391	SNP_A-2180859	rs4686377	9852452
chr2	46661917	46697755	PIGF	NM_002643	SA	-	469	SNP_A-1695065	rs1530624	46570050		chr3	9826903	9853040	TTLL3	NM_001025930	ND	+	391	SNP_A-1817011	rs17050572	9807327
chr2	46661917	46697755	PIGF	NM_002643	SA	-	469	SNP_A-1649741	rs2122715	46757500		chr3	9826903	9853040	TTLL3	NM_001025930	ND	+	391	SNP_A-1805733	rs17050608	9871664
chr2	46623370	46665329	RHOQ	NM_012249	SA	+	469	SNP_A-1695065	rs1530624	46570050		chr3	9809226	9823789	ARPC4	NM_005718	SA	+	391	SNP_A-1817011	rs17050572	9807327
chr2	46623370	46665329	RHOQ	NM_012249	SA	+	469	SNP_A-1649741	rs2122715	46757500		chr3	9809226	9823789	ARPC4	NM_005718	SA	+	391	SNP_A-4282668	rs4686373	9828437
chr2	74598765	74606916	DQX1	NM_133637	NU	-	488	SNP_A-1658252	rs9309484	74498466		chr3	9796653	9809420	TADA3L	NM_006354	SA	-	391	SNP_A-1817011	rs17050572	9807327
chr2	74598765	74606916	DQX1	NM_133637	NU	-	488	SNP_A-1658697	rs10490355	74677603		chr3	9796653	9809420	TADA3L	NM_006354	SA	-	391	SNP_A-1870606	rs11711241	9806970
chr2	74734900	74762693	SEMA4F	NM_004263	ND	+	488	SNP_A-1662265	rs363686	74727191		chr3	9796653	9809420	TADA3L	NM_006354	SA	-	391	SNP_A-2188728	rs17050532	9752069
chr2	74734900	74762693	SEMA4F	NM_004263	ND	+	488	SNP_A-1664105	rs363691	74753224		chr3	9796653	9809420	TADA3L	NM_006354	SA	-	391	SNP_A-4282668	rs4686373	9828437
chr2	74734900	74762693	SEMA4F	NM_004263	ND	+	488	SNP_A-1641867	rs363693	74754584		chr16	726074	728267	RHBDL1	NM_003961	NU	+	402	SNP_A-4242696	rs11864516	725280
chr2	74734900	74762693	SEMA4F	NM_004263	ND	+	488	SNP_A-1667615	rs7603085	74779986		chr16	726074	728267	RHBDL1	NM_003961	NU	+	402	SNP_A-2290410	rs17144313	771465
chr2	74607283	74610482	AUP1	NM_181575	SA	-	488	SNP_A-1658252	rs9309484	74498466		chr16	674702	680401	WDR24	NM_032259	ND	-	402	SNP_A-2205052	rs1046112	671772
chr2	74607283	74610482	AUP1	NM_181575	SA	-	488	SNP_A-1658697	rs10490355	74677603		chr16	674702	680401	WDR24	NM_032259	ND	-	402	SNP_A-2266742	rs7199133	691874
chr2	74610039	74614191	HTRA2	NM_013247	SA	+	488	SNP_A-1658252	rs9309484	74498466		chr16	671667	674440	JMJD8	NM_001005920	SA	-	402	SNP_A-2205052	rs1046112	671772
chr2	74610039	74614191	HTRA2	NM_013247	SA	+	488	SNP_A-1658697	rs10490355	74677603		chr16	671667	674440	JMJD8	NM_001005920	SA	-	402	SNP_A-2053853	rs6597	671726
chr3	51397742	51401815	MANF	NM_006010	NU	+	489	SNP_A-1748863	rs10510757	51385104		chr16	671667	674440	JMJD8	NM_001005920	SA	-	402	SNP_A-1907073	rs1045763	664085
chr3	51397742	51401815	MANF	NM_006010	NU	+	489	SNP_A-1712523	rs10510758	51416707		chr16	671667	674440	JMJD8	NM_001005920	SA	-	402	SNP_A-2266742	rs7199133	691874
chr3	51550635	51672652	RAD54L2	NM_015106	ND	+	489	SNP_A-1654220	rs4687813	51461610		chr16	670115	672768	STUB1	NM_005861	SA	+	402	SNP_A-2205052	rs1046112	671772
chr3	51550635	51672652	RAD54L2	NM_015106	ND	+	489	SNP_A-1750557	rs1983106	51884070		chr16	670115	672768	STUB1	NM_005861	SA	+	402	SNP_A-2053853	rs6597	671726
chr3	51403770	51410374	RBM15B	NM_013286	SA	+	489	SNP_A-1748863	rs10510757	51385104		chr16	670115	672768	STUB1	NM_005861	SA	+	402	SNP_A-1907073	rs1045763	664085
chr3	51403770	51410374	RBM15B	NM_013286	SA	+	489	SNP_A-1712523	rs10510758	51416707		chr16	670115	672768	STUB1	NM_005861	SA	+	402	SNP_A-2266742	rs7199133	691874
chr3	51408337	51509041	VPRBP	NM_014703	SA	-	489	SNP_A-1748863	rs10510757	51385104		chr6	160148151	160177351	WTAP	NM_004906	NU	+	406	SNP_A-4246362	rs1475123	160148418
chr3	51408337	51509041	VPRBP	NM_014703	SA	-	489	SNP_A-1712523	rs10510758	51416707		chr6	160148151	160177351	WTAP	NM_004906	NU	+	406	SNP_A-1988345	rs2146162	160151513
chr3	51408337	51509041	VPRBP	NM_014703	SA	-	489	SNP_A-1654220	rs4687813	51461610		chr6	160148151	160177351	WTAP	NM_004906	NU	+	406	SNP_A-2064528	rs2842972	160128315
chr3	51408337	51509041	VPRBP	NM_014703	SA	-	489	SNP_A-1750557	rs1983106	51884070		chr6	160148151	160177351	WTAP	NM_004906	NU	+	406	SNP_A-4300865	rs13209678	160191426
chr18	19286784	19317097	RIOK3	NM_003831	NU	+	494	SNP_A-1691542	rs10502437	19224704		chr6	160141290	160161725	PNLDC1	NM_173516	ND	+	406	SNP_A-4246362	rs1475123	160148418
chr18	19286784	19317097	RIOK3	NM_003831	NU	+	494	SNP_A-1740064	rs10502439	19366772		chr6	160141290	160161725	PNLDC1	NM_173516	ND	+	406	SNP_A-1988345	rs2146162	160151513
chr18	19433975	19496847	ANKRD29	NM_173505	ND	-	494	SNP_A-1688624	rs2435307	19381908		chr6	160141290	160161725	PNLDC1	NM_173516	ND	+	406	SNP_A-2064528	rs2842972	160128315
chr18	19433975	19496847	ANKRD29	NM_173505	ND	-	494	SNP_A-1667956	rs10502440	19583575		chr6	160141290	160161725	PNLDC1	NM_173516	ND	+	406	SNP_A-4300865	rs13209678	160191426
chr18	19337459	19365740	C18orf8	NM_013326	SA	+	494	SNP_A-1691542	rs10502437	19224704		chr6	160102978	160120077	ACAT2	NM_005891	SA	+	406	SNP_A-2183303	rs9355747	160105988
chr18	19337459	19365740	C18orf8	NM_013326	SA	+	494	SNP_A-1740064	rs10502439	19366772		chr6	160102978	160120077	ACAT2	NM_005891	SA	+	406	SNP_A-2053958	rs2842966	160112003
chr18	19365460	19420468	NPC1	NM_000271	SA	-	494	SNP_A-1691542	rs10502437	19224704		chr6	160102978	160120077	ACAT2	NM_005891	SA	+	406	SNP_A-4283633	rs8031	160071051
chr18	19365460	19420468	NPC1	NM_000271	SA	-	494	SNP_A-1740064	rs10502439	19366772		chr6	160102978	160120077	ACAT2	NM_005891	SA	+	406	SNP_A-2064528	rs2842972	160128315
chr18	19365460	19420468	NPC1	NM_000271	SA	-	494	SNP_A-1741502	rs1805082	19374442		chr6	160119520	160130725	TCP1	NM_001008897	SA	-	406	SNP_A-2064528	rs2842972	160128315
chr18	19365460	19420468	NPC1	NM_000271	SA	-	494	SNP_A-1688624	rs2435307	19381908		chr6	160119520	160130725	TCP1	NM_001008897	SA	-	406	SNP_A-2053958	rs2842966	160112003
chr18	19365460	19420468	NPC1	NM_000271	SA	-	494	SNP_A-1667956	rs10502440	19583575		chr6	160119520	160130725	TCP1	NM_001008897	SA	-	406	SNP_A-4246362	rs1475123	160148418
chr3	52554407	52694906	PBRM1	NM_018313	NU	-	497	SNP_A-1756371	rs1133415	52550871		chr10	12110933	12165224	DHTKD1	NM_018706	NU	+	410	SNP_A-4275114	rs4747956	12100123
chr3	52554407	52694906	PBRM1	NM_018313	NU	-	497	SNP_A-1735788	rs10510759	52582328		chr10	12110933	12165224	DHTKD1	NM_018706	NU	+	410	SNP_A-2122454	rs2062987	12180504
chr3	52554407	52694906	PBRM1	NM_018313	NU	-	497	SNP_A-1757731	rs3733045	52618347		chr10	12431588	12908143	CAMK1D	NM_020397	ND	+	410	SNP_A-4277415	rs2895527	12666983
chr3	52554407	52694906	PBRM1	NM_018313	NU	-	497	SNP_A-1702035	rs3755806	52618725		chr10	12431588	12908143	CAMK1D	NM_020397	ND	+	410	SNP_A-1840396	rs6602587	12527915
chr3	52554407	52694906	PBRM1	NM_018313	NU	-	497	SNP_A-1659813	rs10510760	52625388		chr10	12431588	12908143	CAMK1D	NM_020397	ND	+	410	SNP_A-2163480	rs11595633	12518482
chr3	52554407	52694906	PBRM1	NM_018313	NU	-	497	SNP_A-1728406	rs7647534	52852468		chr10	12431588	12908143	CAMK1D	NM_020397	ND	+	410	SNP_A-1896138	rs17136824	12504501
chr3	52719840	52779991	NEK4	NM_003157	ND	-	497	SNP_A-1659813	rs10510760	52625388		chr10	12431588	12908143	CAMK1D	NM_020397	ND	+	410	SNP_A-1803239	---	12455059
chr3	52719840	52779991	NEK4	NM_003157	ND	-	497	SNP_A-1728406	rs7647534	52852468		chr10	12431588	12908143	CAMK1D	NM_020397	ND	+	410	SNP_A-2248691	rs17151584	12443034
chr3	52703544	52715088	GLT8D1	NM_018446	SA	-	497	SNP_A-1659813	rs10510760	52625388		chr10	12431588	12908143	CAMK1D	NM_020397	ND	+	410	SNP_A-1817793	rs10795953	12504311
chr3	52703544	52715088	GLT8D1	NM_018446	SA	-	497	SNP_A-1728406	rs7647534	52852468		chr10	12431588	12908143	CAMK1D	NM_020397	ND	+	410	SNP_A-2063826	---	12455154
chr3	52714896	52717249	SPCS1	NM_014041	SA	+	497	SNP_A-1659813	rs10510760	52625388		chr10	12431588	12908143	CAMK1D	NM_020397	ND	+	410	SNP_A-4272702	rs11257772	12485545
chr3	52714896	52717249	SPCS1	NM_014041	SA	+	497	SNP_A-1728406	rs7647534	52852468		chr10	12431588	12908143	CAMK1D	NM_020397	ND	+	410	SNP_A-1920224	rs2801493	12520639
chr3	12501027	12549812	TSEN2	NM_025265	NU	+	502	SNP_A-1755591	rs6790976	12452742		chr10	12431588	12908143	CAMK1D	NM_020397	ND	+	410	SNP_A-1874751	rs7078960	12629156
chr3	12501027	12549812	TSEN2	NM_025265	NU	+	502	SNP_A-1688329	rs10510421	12502242		chr10	12431588	12908143	CAMK1D	NM_020397	ND	+	410	SNP_A-1792760	rs11257802	12535542
chr3	12501027	12549812	TSEN2	NM_025265	NU	+	502	SNP_A-1736143	rs3856808	12505184		chr10	12431588	12908143	CAMK1D	NM_020397	ND	+	410	SNP_A-1915883	rs4750216	12531353
chr3	12501027	12549812	TSEN2	NM_025265	NU	+	502	SNP_A-1731853	rs10510422	12505413		chr10	12431588	12908143	CAMK1D	NM_020397	ND	+	410	SNP_A-1950697	rs2768451	12530792
chr3	12501027	12549812	TSEN2	NM_025265	NU	+	502	SNP_A-1732164	rs4684106	12525199		chr10	12431588	12908143	CAMK1D	NM_020397	ND	+	410	SNP_A-2150521	rs12763487	12530824
chr3	12501027	12549812	TSEN2	NM_025265	NU	+	502	SNP_A-1732491	rs10510423	12526881		chr10	12431588	12908143	CAMK1D	NM_020397	ND	+	410	SNP_A-2303102	rs11596121	12531335
chr3	12501027	12549812	TSEN2	NM_025265	NU	+	502	SNP_A-1695095	rs2454431	12558068		chr10	12431588	12908143	CAMK1D	NM_020397	ND	+	410	SNP_A-1811664	rs6602593	12617996
chr3	12750391	12775808	TMEM40	NM_018306	ND	-	502	SNP_A-1673629	rs963163	12632067		chr10	12431588	12908143	CAMK1D	NM_020397	ND	+	410	SNP_A-2032149	rs7911448	12593004
chr3	12750391	12775808	TMEM40	NM_018306	ND	-	502	SNP_A-1665370	rs9310411	12859957		chr10	12431588	12908143	CAMK1D	NM_020397	ND	+	410	SNP_A-1944328	rs11257841	12590976
chr3	12573593	12600208	MKRN2	NM_014160	SA	+	502	SNP_A-1695095	rs2454431	12558068		chr10	12431588	12908143	CAMK1D	NM_020397	ND	+	410	SNP_A-2055669	rs7392659	12563135
chr3	12573593	12600208	MKRN2	NM_014160	SA	+	502	SNP_A-1673629	rs963163	12632067		chr10	12431588	12908143	CAMK1D	NM_020397	ND	+	410	SNP_A-2201946	rs12784955	12560669
chr3	12600107	12680678	RAF1	NM_002880	SA	-	502	SNP_A-1695095	rs2454431	12558068		chr10	12431588	12908143	CAMK1D	NM_020397	ND	+	410	SNP_A-1995553	rs1108131	12537753
chr3	12600107	12680678	RAF1	NM_002880	SA	-	502	SNP_A-1673629	rs963163	12632067		chr10	12431588	12908143	CAMK1D	NM_020397	ND	+	410	SNP_A-2183730	rs12780204	12559946
chr3	12600107	12680678	RAF1	NM_002880	SA	-	502	SNP_A-1665370	rs9310411	12859957		chr10	12431588	12908143	CAMK1D	NM_020397	ND	+	410	SNP_A-2234918	rs1543595	12555829
chr1	229365296	229423937	TRIM67	NM_001004342	NU	+	505	SNP_A-1756481	rs2224402	229359076		chr10	12431588	12908143	CAMK1D	NM_020397	ND	+	410	SNP_A-4267311	rs2768367	12537776
chr1	229365296	229423937	TRIM67	NM_001004342	NU	+	505	SNP_A-1740553	rs6673130	229388328		chr10	12431588	12908143	CAMK1D	NM_020397	ND	+	410	SNP_A-4254260	rs12251472	12559076
chr1	229365296	229423937	TRIM67	NM_001004342	NU	+	505	SNP_A-1744203	rs7534667	229453437		chr10	12431588	12908143	CAMK1D	NM_020397	ND	+	410	SNP_A-2300843	rs7081851	12581678
chr1	229535104	229540201	EXOC8	NM_175876	ND	-	505	SNP_A-1748981	rs10489576	229494746		chr10	12431588	12908143	CAMK1D	NM_020397	ND	+	410	SNP_A-2131896	---	12587390
chr1	229535104	229540201	EXOC8	NM_175876	ND	-	505	SNP_A-1657957	rs10489575	229540882		chr10	12431588	12908143	CAMK1D	NM_020397	ND	+	410	SNP_A-2145383	rs1108959	12584244
chr1	229426131	229443547	C1orf131	NM_152379	SA	-	505	SNP_A-1740553	rs6673130	229388328		chr10	12431588	12908143	CAMK1D	NM_020397	ND	+	410	SNP_A-1878776	rs10458820	12617799
chr1	229426131	229443547	C1orf131	NM_152379	SA	-	505	SNP_A-1744203	rs7534667	229453437		chr10	12431588	12908143	CAMK1D	NM_020397	ND	+	410	SNP_A-2313545	rs10458822	12619465
chr1	229443541	229480342	GNPAT	NM_014236	SA	+	505	SNP_A-1740553	rs6673130	229388328		chr10	12431588	12908143	CAMK1D	NM_020397	ND	+	410	SNP_A-4280132	rs10795959	12620418
chr1	229443541	229480342	GNPAT	NM_014236	SA	+	505	SNP_A-1744203	rs7534667	229453437		chr10	12431588	12908143	CAMK1D	NM_020397	ND	+	410	SNP_A-2046458	rs2768348	12640674
chr1	229443541	229480342	GNPAT	NM_014236	SA	+	505	SNP_A-1750089	rs3766476	229488992		chr10	12431588	12908143	CAMK1D	NM_020397	ND	+	410	SNP_A-4268196	rs2815623	12640070
chr10	26767271	26896738	APBB1IP	NM_019043	NU	+	507	SNP_A-1758026	rs3006832	26742754		chr10	12431588	12908143	CAMK1D	NM_020397	ND	+	410	SNP_A-1874304	rs12773063	12641479
chr10	26767271	26896738	APBB1IP	NM_019043	NU	+	507	SNP_A-1689678	rs10508719	26822717		chr10	12431588	12908143	CAMK1D	NM_020397	ND	+	410	SNP_A-4255641	rs2648708	12641445
chr10	26767271	26896738	APBB1IP	NM_019043	NU	+	507	SNP_A-1649322	rs1621334	26866262		chr10	12431588	12908143	CAMK1D	NM_020397	ND	+	410	SNP_A-1809832	rs2768352	12644480
chr10	26767271	26896738	APBB1IP	NM_019043	NU	+	507	SNP_A-1719235	rs2219795	26988703		chr10	12431588	12908143	CAMK1D	NM_020397	ND	+	410	SNP_A-4302372	rs2815617	12644337
chr10	27333050	27429433	ANKRD26	NM_014915	ND	-	507	SNP_A-1679156	rs7081476	27298676		chr10	12431588	12908143	CAMK1D	NM_020397	ND	+	410	SNP_A-4303214	rs7900333	12645055
chr10	27333050	27429433	ANKRD26	NM_014915	ND	-	507	SNP_A-1722785	rs7091723	27506171		chr10	12431588	12908143	CAMK1D	NM_020397	ND	+	410	SNP_A-2057033	rs3802569	12860217
chr10	27075532	27189965	ABI1	NM_001012751	SA	-	507	SNP_A-1737911	rs3802610	27068155		chr10	12431588	12908143	CAMK1D	NM_020397	ND	+	410	SNP_A-2100726	rs4364954	12668507
chr10	27075532	27189965	ABI1	NM_001012751	SA	-	507	SNP_A-1742956	rs1998633	27087646		chr10	12431588	12908143	CAMK1D	NM_020397	ND	+	410	SNP_A-2182381	rs11812424	12785062
chr10	27075532	27189965	ABI1	NM_001012751	SA	-	507	SNP_A-1741009	rs2182294	27159075		chr10	12431588	12908143	CAMK1D	NM_020397	ND	+	410	SNP_A-2247873	rs879753	12695806
chr10	27075532	27189965	ABI1	NM_001012751	SA	-	507	SNP_A-1681019	rs7073300	27172998		chr10	12431588	12908143	CAMK1D	NM_020397	ND	+	410	SNP_A-1902569	rs17151950	12681680
chr10	27075532	27189965	ABI1	NM_001012751	SA	-	507	SNP_A-1681147	rs10508721	27173033		chr10	12431588	12908143	CAMK1D	NM_020397	ND	+	410	SNP_A-1872436	rs17151931	12672125
chr10	27075532	27189965	ABI1	NM_001012751	SA	-	507	SNP_A-1692182	rs2797934	27253548		chr10	12431588	12908143	CAMK1D	NM_020397	ND	+	410	SNP_A-2112838	rs7093225	12671639
chr10	27026600	27075730	PDSS1	NM_014317	SA	+	507	SNP_A-1717157	rs1853682	26990223		chr10	12431588	12908143	CAMK1D	NM_020397	ND	+	410	SNP_A-1949610	rs2399880	12672162
chr10	27026600	27075730	PDSS1	NM_014317	SA	+	507	SNP_A-1736024	rs10508720	27054473		chr10	12431588	12908143	CAMK1D	NM_020397	ND	+	410	SNP_A-1870292	rs17151973	12688155
chr10	27026600	27075730	PDSS1	NM_014317	SA	+	507	SNP_A-1737911	rs3802610	27068155		chr10	12431588	12908143	CAMK1D	NM_020397	ND	+	410	SNP_A-2237869	rs7906212	12686538
chr10	27026600	27075730	PDSS1	NM_014317	SA	+	507	SNP_A-1742956	rs1998633	27087646		chr10	12431588	12908143	CAMK1D	NM_020397	ND	+	410	SNP_A-1995627	rs10508446	12762565
chr22	20326541	20328588	SDF2L1	NM_022044	NU	+	508	SNP_A-1694211	rs861857	20306894		chr10	12431588	12908143	CAMK1D	NM_020397	ND	+	410	SNP_A-2000973	rs4417163	12746743
chr22	20326541	20328588	SDF2L1	NM_022044	NU	+	508	SNP_A-1749317	rs861844	20330773		chr10	12431588	12908143	CAMK1D	NM_020397	ND	+	410	SNP_A-1948273	rs7922799	12733766
chr22	20443946	20551970	MAPK1	NM_002745	ND	-	508	SNP_A-1749317	rs861844	20330773		chr10	12431588	12908143	CAMK1D	NM_020397	ND	+	410	SNP_A-2121832	rs7905330	12739541
chr22	20443946	20551970	MAPK1	NM_002745	ND	-	508	SNP_A-1731830	rs7284924	20479673		chr10	12431588	12908143	CAMK1D	NM_020397	ND	+	410	SNP_A-2046604	rs7893280	12761513
chr22	20443946	20551970	MAPK1	NM_002745	ND	-	508	SNP_A-1691662	rs7286558	20504737		chr10	12431588	12908143	CAMK1D	NM_020397	ND	+	410	SNP_A-4286379	rs7091959	12749730
chr22	20443946	20551970	MAPK1	NM_002745	ND	-	508	SNP_A-1668045	rs2099792	20609067		chr10	12431588	12908143	CAMK1D	NM_020397	ND	+	410	SNP_A-1897320	rs11257974	12844670
chr22	20350272	20382202	PPIL2	NM_014337	SA	+	508	SNP_A-1749317	rs861844	20330773		chr10	12431588	12908143	CAMK1D	NM_020397	ND	+	410	SNP_A-2188512	rs4750250	12818820
chr22	20350272	20382202	PPIL2	NM_014337	SA	+	508	SNP_A-1731830	rs7284924	20479673		chr10	12431588	12908143	CAMK1D	NM_020397	ND	+	410	SNP_A-4245317	rs7077423	12811686
chr22	20381825	20420071	YPEL1	NM_013313	SA	-	508	SNP_A-1749317	rs861844	20330773		chr10	12431588	12908143	CAMK1D	NM_020397	ND	+	410	SNP_A-2108704	rs10752274	12785939
chr22	20381825	20420071	YPEL1	NM_013313	SA	-	508	SNP_A-1731830	rs7284924	20479673		chr10	12431588	12908143	CAMK1D	NM_020397	ND	+	410	SNP_A-1906377	---	12811104
chr17	23393814	23547531	NLK	NM_016231	NU	+	517	SNP_A-1735619	rs4239211	23333545		chr10	12431588	12908143	CAMK1D	NM_020397	ND	+	410	SNP_A-2071958	rs5002377	12802184
chr17	23393814	23547531	NLK	NM_016231	NU	+	517	SNP_A-1651014	rs10512429	23493500		chr10	12431588	12908143	CAMK1D	NM_020397	ND	+	410	SNP_A-2146329	rs17152157	12809405
chr17	23393814	23547531	NLK	NM_016231	NU	+	517	SNP_A-1647890	rs7207976	24028830		chr10	12431588	12908143	CAMK1D	NM_020397	ND	+	410	SNP_A-4267327	rs723211	12802309
chr17	23715416	23716392	SEBOX	NM_001080837	ND	-	517	SNP_A-1651014	rs10512429	23493500		chr10	12431588	12908143	CAMK1D	NM_020397	ND	+	410	SNP_A-2238612	rs2399876	12810730
chr17	23715416	23716392	SEBOX	NM_001080837	ND	-	517	SNP_A-1647890	rs7207976	24028830		chr10	12431588	12908143	CAMK1D	NM_020397	ND	+	410	SNP_A-1878389	rs11257961	12811889
chr17	23679479	23686622	IFT20	NM_174887	SA	-	517	SNP_A-1651014	rs10512429	23493500		chr10	12431588	12908143	CAMK1D	NM_020397	ND	+	410	SNP_A-1914796	rs3814645	12818425
chr17	23679479	23686622	IFT20	NM_174887	SA	-	517	SNP_A-1647890	rs7207976	24028830		chr10	12431588	12908143	CAMK1D	NM_020397	ND	+	410	SNP_A-4303579	rs4750251	12818847
chr17	23670247	23679837	TMEM97	NM_014573	SA	+	517	SNP_A-1651014	rs10512429	23493500		chr10	12431588	12908143	CAMK1D	NM_020397	ND	+	410	SNP_A-1828085	rs4078402	12838603
chr17	23670247	23679837	TMEM97	NM_014573	SA	+	517	SNP_A-1647890	rs7207976	24028830		chr10	12431588	12908143	CAMK1D	NM_020397	ND	+	410	SNP_A-2304748	rs3802573	12845297
chr17	70825751	70913385	GRB2	NM_203506	NU	-	521	SNP_A-1669680	rs9302988	70768498		chr10	12431588	12908143	CAMK1D	NM_020397	ND	+	410	SNP_A-1944793	rs7910587	12849657
chr17	70825751	70913385	GRB2	NM_203506	NU	-	521	SNP_A-1722323	rs2117562	70880595		chr10	12431588	12908143	CAMK1D	NM_020397	ND	+	410	SNP_A-2000976	rs3802570	12845436
chr17	70825751	70913385	GRB2	NM_203506	NU	-	521	SNP_A-1722543	rs959260	70881017		chr10	12431588	12908143	CAMK1D	NM_020397	ND	+	410	SNP_A-4268197	rs3802572	12845383
chr17	70825751	70913385	GRB2	NM_203506	NU	-	521	SNP_A-1730719	rs2053158	70905054		chr10	12431588	12908143	CAMK1D	NM_020397	ND	+	410	SNP_A-2179057	rs1644428	12904316
chr17	70825751	70913385	GRB2	NM_203506	NU	-	521	SNP_A-1726189	rs930297	70916132		chr10	12431588	12908143	CAMK1D	NM_020397	ND	+	410	SNP_A-1995661	rs2493766	12875594
chr17	71024203	71032415	TSEN54	NM_207346	ND	+	521	SNP_A-1726189	rs930297	70916132		chr10	12431588	12908143	CAMK1D	NM_020397	ND	+	410	SNP_A-2236629	rs3802568	12860266
chr17	71024203	71032415	TSEN54	NM_207346	ND	+	521	SNP_A-1643268	rs8070732	71210275		chr10	12431588	12908143	CAMK1D	NM_020397	ND	+	410	SNP_A-1847369	rs3802560	12866039
chr17	71007936	71023222	CASKIN2	NM_020753	SA	-	521	SNP_A-1726189	rs930297	70916132		chr10	12431588	12908143	CAMK1D	NM_020397	ND	+	410	SNP_A-1806035	rs4750267	12887844
chr17	71007936	71023222	CASKIN2	NM_020753	SA	-	521	SNP_A-1643268	rs8070732	71210275		chr10	12431588	12908143	CAMK1D	NM_020397	ND	+	410	SNP_A-1899081	---	12882185
chr17	70964258	71008128	KIAA0195	NM_014738	SA	+	521	SNP_A-1726189	rs930297	70916132		chr10	12431588	12908143	CAMK1D	NM_020397	ND	+	410	SNP_A-1936417	rs1556408	12880848
chr17	70964258	71008128	KIAA0195	NM_014738	SA	+	521	SNP_A-1643268	rs8070732	71210275		chr10	12431588	12908143	CAMK1D	NM_020397	ND	+	410	SNP_A-2028761	rs4750265	12879965
chr2	75572951	75650356	FAM176A	NM_032181	NU	-	522	SNP_A-1690081	rs6737535	75566280		chr10	12431588	12908143	CAMK1D	NM_020397	ND	+	410	SNP_A-2102982	rs2482030	12881298
chr2	75572951	75650356	FAM176A	NM_032181	NU	-	522	SNP_A-1662143	rs4853154	75591862		chr10	12431588	12908143	CAMK1D	NM_020397	ND	+	410	SNP_A-2195214	rs11258009	12895162
chr2	75572951	75650356	FAM176A	NM_032181	NU	-	522	SNP_A-1662429	rs10496198	75593117		chr10	12431588	12908143	CAMK1D	NM_020397	ND	+	410	SNP_A-2111454	rs10906229	12890474
chr2	75572951	75650356	FAM176A	NM_032181	NU	-	522	SNP_A-1717359	rs6745461	75602968		chr10	12431588	12908143	CAMK1D	NM_020397	ND	+	410	SNP_A-2227562	rs1627294	12902342
chr2	75572951	75650356	FAM176A	NM_032181	NU	-	522	SNP_A-1665661	rs6759991	75608471		chr10	12431588	12908143	CAMK1D	NM_020397	ND	+	410	SNP_A-2162076	rs11257707	12404212
chr2	75572951	75650356	FAM176A	NM_032181	NU	-	522	SNP_A-1709373	rs10489977	75679753		chr10	12431588	12908143	CAMK1D	NM_020397	ND	+	410	SNP_A-2059103	rs1644391	12908310
chr2	77597294	77603010	LRRTM4	NM_024993	ND	-	522	SNP_A-1719828	rs290016	77545543		chr10	12277970	12332593	CDC123	NM_006023	SA	+	410	SNP_A-2123533	rs1051055	12332460
chr2	77597294	77603010	LRRTM4	NM_024993	ND	-	522	SNP_A-1730624	rs10520186	77599453		chr10	12277970	12332593	CDC123	NM_006023	SA	+	410	SNP_A-1995505	rs1317548	12285526
chr2	77597294	77603010	LRRTM4	NM_024993	ND	-	522	SNP_A-1649050	rs1487042	77842706		chr10	12277970	12332593	CDC123	NM_006023	SA	+	410	SNP_A-2109500	rs11598305	12309406
chr2	75742801	75791830	C2orf3	NM_003203	SA	-	522	SNP_A-1642347	rs1075054	75719787		chr10	12277970	12332593	CDC123	NM_006023	SA	+	410	SNP_A-1859779	rs12221133	12293603
chr2	75742801	75791830	C2orf3	NM_003203	SA	-	522	SNP_A-1710572	rs714939	75746762		chr10	12277970	12332593	CDC123	NM_006023	SA	+	410	SNP_A-1995506	rs938991	12285607
chr2	75742801	75791830	C2orf3	NM_003203	SA	-	522	SNP_A-1756002	rs757916	75790098		chr10	12277970	12332593	CDC123	NM_006023	SA	+	410	SNP_A-4267304	rs12267339	12297086
chr2	75742801	75791830	C2orf3	NM_003203	SA	-	522	SNP_A-1753713	rs757917	75790273		chr10	12277970	12332593	CDC123	NM_006023	SA	+	410	SNP_A-2040518	rs12126	12332571
chr2	75742801	75791830	C2orf3	NM_003203	SA	-	522	SNP_A-1712229	rs4853168	75791107		chr10	12277970	12332593	CDC123	NM_006023	SA	+	410	SNP_A-2083541	---	12273828
chr2	75742801	75791830	C2orf3	NM_003203	SA	-	522	SNP_A-1758125	rs3213670	75804492		chr10	12277970	12332593	CDC123	NM_006023	SA	+	410	SNP_A-2053372	rs11257631	12339038
chr2	75727416	75742841	MRPL19	NM_014763	SA	+	522	SNP_A-1642347	rs1075054	75719787		chr10	12249579	12278149	NUDT5	NM_014142	SA	-	410	SNP_A-2083541	---	12273828
chr2	75727416	75742841	MRPL19	NM_014763	SA	+	522	SNP_A-1710572	rs714939	75746762		chr10	12249579	12278149	NUDT5	NM_014142	SA	-	410	SNP_A-2226546	rs1053403	12248313
chr14	20997023	21014961	RAB2B	NM_032846	NU	-	525	SNP_A-1654009	rs9322978	20918741		chr10	12249579	12278149	NUDT5	NM_014142	SA	-	410	SNP_A-1995505	rs1317548	12285526
chr14	20997023	21014961	RAB2B	NM_032846	NU	-	525	SNP_A-1715646	rs2297093	21025196		chr7	5979395	6015263	PMS2	NM_000535	NU	-	423	SNP_A-1988637	rs10224504	6001666
chr14	21059071	21075177	SALL2	NM_005407	ND	-	525	SNP_A-1708777	rs1263805	21052472		chr7	5979395	6015263	PMS2	NM_000535	NU	-	423	SNP_A-4249938	rs3750064	5972312
chr14	21059071	21075177	SALL2	NM_005407	ND	-	525	SNP_A-1651612	rs712322	21059681		chr7	5979395	6015263	PMS2	NM_000535	NU	-	423	SNP_A-1901105	rs6960965	6027045
chr14	21059071	21075177	SALL2	NM_005407	ND	-	525	SNP_A-1643111	rs2023618	21138908		chr7	6111075	6167720	USP42	NM_032172	ND	+	423	SNP_A-2313841	rs11764399	6107987
chr14	21036122	21049297	METTL3	NM_019852	SA	-	525	SNP_A-1715646	rs2297093	21025196		chr7	6111075	6167720	USP42	NM_032172	ND	+	423	SNP_A-2053218	rs10234438	6196040
chr14	21036122	21049297	METTL3	NM_019852	SA	-	525	SNP_A-1717748	rs1263790	21038459		chr7	6015407	6029991	AIMP2	NM_006303	SA	+	423	SNP_A-1901105	rs6960965	6027045
chr14	21036122	21049297	METTL3	NM_019852	SA	-	525	SNP_A-1719118	rs3752411	21038716		chr7	6015407	6029991	AIMP2	NM_006303	SA	+	423	SNP_A-1988637	rs10224504	6001666
chr14	21036122	21049297	METTL3	NM_019852	SA	-	525	SNP_A-1644352	rs719785	21048133		chr7	6015407	6029991	AIMP2	NM_006303	SA	+	423	SNP_A-2099255	rs17136085	6041096
chr14	21015174	21037157	TOX4	NM_014828	SA	+	525	SNP_A-1654009	rs9322978	20918741		chr7	6028405	6065386	EIF2AK1	NM_014413	SA	-	423	SNP_A-2099255	rs17136085	6041096
chr14	21015174	21037157	TOX4	NM_014828	SA	+	525	SNP_A-1715646	rs2297093	21025196		chr7	6028405	6065386	EIF2AK1	NM_014413	SA	-	423	SNP_A-1901105	rs6960965	6027045
chr14	21015174	21037157	TOX4	NM_014828	SA	+	525	SNP_A-1717748	rs1263790	21038459		chr7	6028405	6065386	EIF2AK1	NM_014413	SA	-	423	SNP_A-2170681	rs12702496	6099695
chr2	65069959	65104501	SLC1A4	NM_003038	NU	+	538	SNP_A-1725091	rs10490211	65021926		chr7	87095664	87299548	RUNDC3B	NM_138290	NU	+	440	SNP_A-1938772	rs1201841	87276177
chr2	65069959	65104501	SLC1A4	NM_003038	NU	+	538	SNP_A-1662829	rs10490210	65082133		chr7	87095664	87299548	RUNDC3B	NM_138290	NU	+	440	SNP_A-2266227	rs2158929	87194885
chr2	65069959	65104501	SLC1A4	NM_003038	NU	+	538	SNP_A-1650782	rs4671636	65112269		chr7	87095664	87299548	RUNDC3B	NM_138290	NU	+	440	SNP_A-4252636	rs10280397	87147860
chr2	65308332	65351889	ACTR2	NM_001005386	ND	+	538	SNP_A-1721286	rs4671638	65223868		chr7	87095664	87299548	RUNDC3B	NM_138290	NU	+	440	SNP_A-2272541	rs1688902	87242131
chr2	65308332	65351889	ACTR2	NM_001005386	ND	+	538	SNP_A-1656856	rs6712836	65336665		chr7	87095664	87299548	RUNDC3B	NM_138290	NU	+	440	SNP_A-2143151	rs2188828	87050002
chr2	65308332	65351889	ACTR2	NM_001005386	ND	+	538	SNP_A-1688572	rs268870	65395200		chr7	87095664	87299548	RUNDC3B	NM_138290	NU	+	440	SNP_A-2047782	rs16885885	87358230
chr2	65136998	65167646	CEP68	NM_015147	SA	+	538	SNP_A-1650782	rs4671636	65112269		chr7	87401637	87649364	ADAM22	NM_021721	ND	+	440	SNP_A-2253093	rs240011	87603753
chr2	65136998	65167646	CEP68	NM_015147	SA	+	538	SNP_A-1723456	rs3770705	65142390		chr7	87401637	87649364	ADAM22	NM_021721	ND	+	440	SNP_A-1990470	rs10268574	87412825
chr2	65136998	65167646	CEP68	NM_015147	SA	+	538	SNP_A-1718610	rs10519011	65219012		chr7	87401637	87649364	ADAM22	NM_021721	ND	+	440	SNP_A-4272986	rs4320482	87412710
chr2	65167492	65210793	RAB1A	NM_004161	SA	-	538	SNP_A-1723456	rs3770705	65142390		chr7	87401637	87649364	ADAM22	NM_021721	ND	+	440	SNP_A-2166187	rs43111	87501166
chr2	65167492	65210793	RAB1A	NM_004161	SA	-	538	SNP_A-1718610	rs10519011	65219012		chr7	87401637	87649364	ADAM22	NM_021721	ND	+	440	SNP_A-1916212	---	87559877
chr8	104452961	104464393	CTHRC1	NM_138455	NU	+	552	SNP_A-1714260	rs3098230	104451327		chr7	87401637	87649364	ADAM22	NM_021721	ND	+	440	SNP_A-1795964	rs2215428	87621596
chr8	104452961	104464393	CTHRC1	NM_138455	NU	+	552	SNP_A-1678296	rs2948446	104458292		chr7	87401637	87649364	ADAM22	NM_021721	ND	+	440	SNP_A-1849700	rs2058331	87611220
chr8	104452961	104464393	CTHRC1	NM_138455	NU	+	552	SNP_A-1674184	rs1370005	104514185		chr7	87401637	87649364	ADAM22	NM_021721	ND	+	440	SNP_A-4279354	rs719045	87605257
chr8	104582151	105334627	RIMS2	NM_001100117	ND	+	552	SNP_A-1674364	rs3098224	104515872		chr7	87401637	87649364	ADAM22	NM_021721	ND	+	440	SNP_A-2028496	rs2058332	87611333
chr8	104582151	105334627	RIMS2	NM_001100117	ND	+	552	SNP_A-1723593	rs1347602	104585911		chr7	87401637	87649364	ADAM22	NM_021721	ND	+	440	SNP_A-4266464	rs10487011	87625573
chr8	104582151	105334627	RIMS2	NM_001100117	ND	+	552	SNP_A-1673432	rs10505043	104590718		chr7	87401637	87649364	ADAM22	NM_021721	ND	+	440	SNP_A-1990469	rs12704383	87380021
chr8	104582151	105334627	RIMS2	NM_001100117	ND	+	552	SNP_A-1729233	rs10505044	104616645		chr7	87401637	87649364	ADAM22	NM_021721	ND	+	440	SNP_A-2255335	rs933431	87651935
chr8	104582151	105334627	RIMS2	NM_001100117	ND	+	552	SNP_A-1729339	rs7009360	104616737		chr7	87343479	87376792	DBF4	NM_006716	SA	+	440	SNP_A-4281004	rs17150205	87363282
chr8	104582151	105334627	RIMS2	NM_001100117	ND	+	552	SNP_A-1730554	rs2449907	104616781		chr7	87343479	87376792	DBF4	NM_006716	SA	+	440	SNP_A-1833754	rs6951172	87360951
chr8	104582151	105334627	RIMS2	NM_001100117	ND	+	552	SNP_A-1730760	rs2449908	104617070		chr7	87343479	87376792	DBF4	NM_006716	SA	+	440	SNP_A-4255660	rs6968026	87358576
chr8	104582151	105334627	RIMS2	NM_001100117	ND	+	552	SNP_A-1667820	rs10505045	104650327		chr7	87343479	87376792	DBF4	NM_006716	SA	+	440	SNP_A-2047782	rs16885885	87358230
chr8	104582151	105334627	RIMS2	NM_001100117	ND	+	552	SNP_A-1759021	rs10505046	104651521		chr7	87343479	87376792	DBF4	NM_006716	SA	+	440	SNP_A-1990468	rs17150200	87361297
chr8	104582151	105334627	RIMS2	NM_001100117	ND	+	552	SNP_A-1659815	rs1895900	104671885		chr7	87343479	87376792	DBF4	NM_006716	SA	+	440	SNP_A-1955518	rs9632709	87363739
chr8	104582151	105334627	RIMS2	NM_001100117	ND	+	552	SNP_A-1659946	rs1365287	104671966		chr7	87343479	87376792	DBF4	NM_006716	SA	+	440	SNP_A-4247445	rs17150232	87376012
chr8	104582151	105334627	RIMS2	NM_001100117	ND	+	552	SNP_A-1665415	rs10505047	104701551		chr7	87343479	87376792	DBF4	NM_006716	SA	+	440	SNP_A-1938772	rs1201841	87276177
chr8	104582151	105334627	RIMS2	NM_001100117	ND	+	552	SNP_A-1663592	rs1116623	104786481		chr7	87343479	87376792	DBF4	NM_006716	SA	+	440	SNP_A-1990469	rs12704383	87380021
chr8	104582151	105334627	RIMS2	NM_001100117	ND	+	552	SNP_A-1693853	rs10505048	104798027		chr7	87303355	87343604	SLC25A40	NM_018843	SA	-	440	SNP_A-1938772	rs1201841	87276177
chr8	104582151	105334627	RIMS2	NM_001100117	ND	+	552	SNP_A-1669945	rs2554733	104800567		chr7	87303355	87343604	SLC25A40	NM_018843	SA	-	440	SNP_A-2047782	rs16885885	87358230
chr8	104582151	105334627	RIMS2	NM_001100117	ND	+	552	SNP_A-1726671	rs3110474	104829528		chr3	50353540	50358160	ZMYND10	NM_015896	NU	-	451	SNP_A-2245791	rs6446203	50352133
chr8	104582151	105334627	RIMS2	NM_001100117	ND	+	552	SNP_A-1748555	rs9297340	104845336		chr3	50353540	50358160	ZMYND10	NM_015896	NU	-	451	SNP_A-1972622	rs2236953	50399186
chr8	104582151	105334627	RIMS2	NM_001100117	ND	+	552	SNP_A-1684400	rs1390847	104918452		chr3	50367183	50371943	TMEM115	NM_007024	ND	-	451	SNP_A-2245791	rs6446203	50352133
chr8	104582151	105334627	RIMS2	NM_001100117	ND	+	552	SNP_A-1702027	rs978825	104922843		chr3	50367183	50371943	TMEM115	NM_007024	ND	-	451	SNP_A-1972622	rs2236953	50399186
chr8	104582151	105334627	RIMS2	NM_001100117	ND	+	552	SNP_A-1662699	rs10505049	104939721		chr3	50363300	50366498	CYB561D2	NM_007022	SA	+	451	SNP_A-2245791	rs6446203	50352133
chr8	104582151	105334627	RIMS2	NM_001100117	ND	+	552	SNP_A-1688480	rs10505050	104954123		chr3	50363300	50366498	CYB561D2	NM_007022	SA	+	451	SNP_A-1972622	rs2236953	50399186
chr8	104582151	105334627	RIMS2	NM_001100117	ND	+	552	SNP_A-1706004	rs10505051	104973968		chr3	50359922	50363490	NPRL2	NM_006545	SA	-	451	SNP_A-2245791	rs6446203	50352133
chr8	104582151	105334627	RIMS2	NM_001100117	ND	+	552	SNP_A-1706180	rs10505052	104976309		chr3	50359922	50363490	NPRL2	NM_006545	SA	-	451	SNP_A-1972622	rs2236953	50399186
chr8	104582151	105334627	RIMS2	NM_001100117	ND	+	552	SNP_A-1756900	rs10505053	105077742		chr1	2242555	2312853	MORN1	NM_024848	NU	-	452	SNP_A-1944185	rs2132303	2255420
chr8	104582151	105334627	RIMS2	NM_001100117	ND	+	552	SNP_A-1757028	rs7830448	105077933		chr1	2242555	2312853	MORN1	NM_024848	NU	-	452	SNP_A-1999840	rs2645072	2312585
chr8	104582151	105334627	RIMS2	NM_001100117	ND	+	552	SNP_A-1733882	rs7001645	105192526		chr1	2242555	2312853	MORN1	NM_024848	NU	-	452	SNP_A-1967418	rs1496555	2266413
chr8	104582151	105334627	RIMS2	NM_001100117	ND	+	552	SNP_A-1679904	rs10505054	105192600		chr1	2242555	2312853	MORN1	NM_024848	NU	-	452	SNP_A-2266306	rs12045693	2237743
chr8	104582151	105334627	RIMS2	NM_001100117	ND	+	552	SNP_A-1700572	rs9297344	105193167		chr1	2242555	2312853	MORN1	NM_024848	NU	-	452	SNP_A-2258566	rs7527871	2313888
chr8	104582151	105334627	RIMS2	NM_001100117	ND	+	552	SNP_A-1684200	rs10505055	105205725		chr1	2397613	2426824	PLCH2	NM_014638	ND	+	452	SNP_A-4257323	rs12023660	2389972
chr8	104582151	105334627	RIMS2	NM_001100117	ND	+	552	SNP_A-1651401	rs2340768	105222962		chr1	2397613	2426824	PLCH2	NM_014638	ND	+	452	SNP_A-4289828	rs7512269	2450787
chr8	104582151	105334627	RIMS2	NM_001100117	ND	+	552	SNP_A-1742941	rs10505056	105232129		chr1	2326102	2333870	PEX10	NM_002617	SA	-	452	SNP_A-4273679	rs7545940	2331789
chr8	104582151	105334627	RIMS2	NM_001100117	ND	+	552	SNP_A-1656938	rs1447069	105244426		chr1	2326102	2333870	PEX10	NM_002617	SA	-	452	SNP_A-4249114	rs2843129	2317576
chr8	104582151	105334627	RIMS2	NM_001100117	ND	+	552	SNP_A-1686309	rs2441901	105276318		chr1	2326102	2333870	PEX10	NM_002617	SA	-	452	SNP_A-2233800	rs10910061	2335674
chr8	104582151	105334627	RIMS2	NM_001100117	ND	+	552	SNP_A-1688023	rs10505057	105284861		chr1	2313073	2326734	RER1	NM_007033	SA	+	452	SNP_A-2258566	rs7527871	2313888
chr8	104582151	105334627	RIMS2	NM_001100117	ND	+	552	SNP_A-1688183	rs2511549	105285497		chr1	2313073	2326734	RER1	NM_007033	SA	+	452	SNP_A-4248380	rs2840528	2316058
chr8	104582151	105334627	RIMS2	NM_001100117	ND	+	552	SNP_A-1693209	rs2441917	105299188		chr1	2313073	2326734	RER1	NM_007033	SA	+	452	SNP_A-4249114	rs2843129	2317576
chr8	104582151	105334627	RIMS2	NM_001100117	ND	+	552	SNP_A-1693320	rs1447062	105299417		chr1	2313073	2326734	RER1	NM_007033	SA	+	452	SNP_A-1999840	rs2645072	2312585
chr8	104582151	105334627	RIMS2	NM_001100117	ND	+	552	SNP_A-1693508	rs2511562	105299530		chr1	2313073	2326734	RER1	NM_007033	SA	+	452	SNP_A-4273679	rs7545940	2331789
chr8	104582151	105334627	RIMS2	NM_001100117	ND	+	552	SNP_A-1695250	rs2511571	105301959		chr8	125532228	125534447	TRMT12	NM_017956	NU	+	459	SNP_A-1831958	rs4301437	125529254
chr8	104582151	105334627	RIMS2	NM_001100117	ND	+	552	SNP_A-1695670	rs2511576	105303990		chr8	125532228	125534447	TRMT12	NM_017956	NU	+	459	SNP_A-4241352	rs3924459	125549755
chr8	104582151	105334627	RIMS2	NM_001100117	ND	+	552	SNP_A-1734079	rs1156813	105316294		chr8	125620523	125631408	NDUFB9	NM_005005	ND	+	459	SNP_A-2161989	rs17298010	125575739
chr8	104582151	105334627	RIMS2	NM_001100117	ND	+	552	SNP_A-1734197	rs1447082	105317786		chr8	125620523	125631408	NDUFB9	NM_005005	ND	+	459	SNP_A-1889475	rs11783209	125644984
chr8	104582151	105334627	RIMS2	NM_001100117	ND	+	552	SNP_A-1717217	rs4734751	105345053		chr8	125556188	125570039	RNF139	NM_007218	SA	+	459	SNP_A-4241352	rs3924459	125549755
chr8	104496117	104524376	DCAF13	NM_015420	SA	+	552	SNP_A-1678296	rs2948446	104458292		chr8	125556188	125570039	RNF139	NM_007218	SA	+	459	SNP_A-2161989	rs17298010	125575739
chr8	104496117	104524376	DCAF13	NM_015420	SA	+	552	SNP_A-1674184	rs1370005	104514185		chr8	125569929	125620492	TATDN1	NM_032026	SA	-	459	SNP_A-2161989	rs17298010	125575739
chr8	104496117	104524376	DCAF13	NM_015420	SA	+	552	SNP_A-1674364	rs3098224	104515872		chr8	125569929	125620492	TATDN1	NM_032026	SA	-	459	SNP_A-4241352	rs3924459	125549755
chr8	104496117	104524376	DCAF13	NM_015420	SA	+	552	SNP_A-1723593	rs1347602	104585911		chr8	125569929	125620492	TATDN1	NM_032026	SA	-	459	SNP_A-1889475	rs11783209	125644984
chr8	104480042	104496447	SLC25A32	NM_030780	SA	-	552	SNP_A-1678296	rs2948446	104458292		chr2	46592489	46600600	ATP6V1E2	NM_080653	NU	-	469	SNP_A-2083446	rs13003074	46583071
chr8	104480042	104496447	SLC25A32	NM_030780	SA	-	552	SNP_A-1674184	rs1370005	104514185		chr2	46592489	46600600	ATP6V1E2	NM_080653	NU	-	469	SNP_A-2279692	rs11125078	46605614
chr17	73201596	73231854	NUP85	NM_024844	NU	+	559	SNP_A-1715580	rs8080475	73182855		chr2	46697828	46706384	CRIPT	NM_014171	ND	+	469	SNP_A-2306887	rs1001745	46686710
chr17	73201596	73231854	NUP85	NM_024844	NU	+	559	SNP_A-1719574	rs1965780	73246106		chr2	46697828	46706384	CRIPT	NM_014171	ND	+	469	SNP_A-4287138	rs1901263	46730237
chr17	70780655	70797125	SLC25A19	NM_001126122	ND	-	559	SNP_A-1669680	rs9302988	70768498		chr2	46661917	46697755	PIGF	NM_002643	SA	-	469	SNP_A-1835612	---	46668082
chr17	70780655	70797125	SLC25A19	NM_001126122	ND	-	559	SNP_A-1722323	rs2117562	70880595		chr2	46661917	46697755	PIGF	NM_002643	SA	-	469	SNP_A-2306887	rs1001745	46686710
chr17	70773907	70778898	MIF4GD	NM_020679	SA	-	559	SNP_A-1669680	rs9302988	70768498		chr2	46661917	46697755	PIGF	NM_002643	SA	-	469	SNP_A-1963049	rs17035245	46651334
chr17	70773907	70778898	MIF4GD	NM_020679	SA	-	559	SNP_A-1722323	rs2117562	70880595		chr2	46661917	46697755	PIGF	NM_002643	SA	-	469	SNP_A-4287138	rs1901263	46730237
chr17	70769384	70774049	MRPS7	NM_015971	SA	+	559	SNP_A-1669680	rs9302988	70768498		chr2	46623370	46665329	RHOQ	NM_012249	SA	+	469	SNP_A-2172920	rs2276555	46624410
chr17	70769384	70774049	MRPS7	NM_015971	SA	+	559	SNP_A-1722323	rs2117562	70880595		chr2	46623370	46665329	RHOQ	NM_012249	SA	+	469	SNP_A-2280670	rs6732523	46645129
chr4	84547522	84596049	HEL308	NM_133636	NU	-	562	SNP_A-1741213	rs17006524	84435962		chr2	46623370	46665329	RHOQ	NM_012249	SA	+	469	SNP_A-4290366	rs17749106	46631573
chr4	84547522	84596049	HEL308	NM_133636	NU	-	562	SNP_A-1686099	rs10516684	84667890		chr2	46623370	46665329	RHOQ	NM_012249	SA	+	469	SNP_A-2198106	rs4953388	46624852
chr4	84676676	84746050	AGPAT9	NM_032717	ND	+	562	SNP_A-1686099	rs10516684	84667890		chr2	46623370	46665329	RHOQ	NM_012249	SA	+	469	SNP_A-2074741	rs4953394	46635829
chr4	84676676	84746050	AGPAT9	NM_032717	ND	+	562	SNP_A-1729812	rs950874	84714257		chr2	46623370	46665329	RHOQ	NM_012249	SA	+	469	SNP_A-4243300	rs11677822	46644782
chr4	84676676	84746050	AGPAT9	NM_032717	ND	+	562	SNP_A-1693067	rs6535474	84722917		chr2	46623370	46665329	RHOQ	NM_012249	SA	+	469	SNP_A-4261338	rs11125079	46643866
chr4	84676676	84746050	AGPAT9	NM_032717	ND	+	562	SNP_A-1694380	rs4693625	84723546		chr2	46623370	46665329	RHOQ	NM_012249	SA	+	469	SNP_A-2183352	rs6719900	46641791
chr4	84676676	84746050	AGPAT9	NM_032717	ND	+	562	SNP_A-1694522	rs10516686	84723706		chr2	46623370	46665329	RHOQ	NM_012249	SA	+	469	SNP_A-1843536	rs6544898	46644422
chr4	84676676	84746050	AGPAT9	NM_032717	ND	+	562	SNP_A-1696663	rs10516687	84733622		chr2	46623370	46665329	RHOQ	NM_012249	SA	+	469	SNP_A-1815157	rs12470532	46650497
chr4	84676676	84746050	AGPAT9	NM_032717	ND	+	562	SNP_A-1696787	rs10516688	84734160		chr2	46623370	46665329	RHOQ	NM_012249	SA	+	469	SNP_A-2111226	rs7609080	46645434
chr4	84676676	84746050	AGPAT9	NM_032717	ND	+	562	SNP_A-1731669	rs10516689	84742174		chr2	46623370	46665329	RHOQ	NM_012249	SA	+	469	SNP_A-1963049	rs17035245	46651334
chr4	84676676	84746050	AGPAT9	NM_032717	ND	+	562	SNP_A-1647052	rs868217	84742635		chr2	46623370	46665329	RHOQ	NM_012249	SA	+	469	SNP_A-2100203	rs4953385	46618119
chr4	84676676	84746050	AGPAT9	NM_032717	ND	+	562	SNP_A-1750744	rs10516690	84822792		chr2	46623370	46665329	RHOQ	NM_012249	SA	+	469	SNP_A-1835612	---	46668082
chr4	84601121	84625314	FAM175A	NM_139076	SA	-	562	SNP_A-1741213	rs17006524	84435962		chr2	74598765	74606916	DQX1	NM_133637	NU	-	488	SNP_A-4282730	rs1063588	74602033
chr4	84601121	84625314	FAM175A	NM_139076	SA	-	562	SNP_A-1686099	rs10516684	84667890		chr2	74598765	74606916	DQX1	NM_133637	NU	-	488	SNP_A-2228284	rs2268420	74566516
chr4	84596195	84601900	MRPS18C	NM_016067	SA	+	562	SNP_A-1741213	rs17006524	84435962		chr2	74598765	74606916	DQX1	NM_133637	NU	-	488	SNP_A-4260793	rs2240442	74645428
chr4	84596195	84601900	MRPS18C	NM_016067	SA	+	562	SNP_A-1686099	rs10516684	84667890		chr2	74734900	74762693	SEMA4F	NM_004263	ND	+	488	SNP_A-4258069	rs363696	74757796
chr13	102216465	102224150	C13orf27	NM_138779	NU	-	589	SNP_A-1688389	rs7337114	102211044		chr2	74734900	74762693	SEMA4F	NM_004263	ND	+	488	SNP_A-1818339	rs10170219	74715172
chr13	102216465	102224150	C13orf27	NM_138779	NU	-	589	SNP_A-1674643	rs10508095	102239873		chr2	74734900	74762693	SEMA4F	NM_004263	ND	+	488	SNP_A-2270200	rs11900406	74807003
chr13	102296174	102326346	ERCC5	NM_000123	ND	+	589	SNP_A-1710720	rs10508096	102258865		chr2	74607283	74610482	AUP1	NM_181575	SA	-	488	SNP_A-4282730	rs1063588	74602033
chr13	102296174	102326346	ERCC5	NM_000123	ND	+	589	SNP_A-1744123	rs4771436	102300021		chr2	74607283	74610482	AUP1	NM_181575	SA	-	488	SNP_A-4260793	rs2240442	74645428
chr13	102296174	102326346	ERCC5	NM_000123	ND	+	589	SNP_A-1666513	rs4150270	102304440		chr2	74610039	74614191	HTRA2	NM_013247	SA	+	488	SNP_A-4282730	rs1063588	74602033
chr13	102296174	102326346	ERCC5	NM_000123	ND	+	589	SNP_A-1666657	rs4140390	102304687		chr2	74610039	74614191	HTRA2	NM_013247	SA	+	488	SNP_A-4260793	rs2240442	74645428
chr13	102296174	102326346	ERCC5	NM_000123	ND	+	589	SNP_A-1668425	rs4150279	102306019		chr3	51397742	51401815	MANF	NM_006010	NU	+	489	SNP_A-2192445	rs4441646	51395461
chr13	102296174	102326346	ERCC5	NM_000123	ND	+	589	SNP_A-1668603	rs4150281	102306096		chr3	51397742	51401815	MANF	NM_006010	NU	+	489	SNP_A-2084486	rs17712228	51449222
chr13	102296174	102326346	ERCC5	NM_000123	ND	+	589	SNP_A-1734943	rs7317094	102357911		chr3	51550635	51672652	RAD54L2	NM_015106	ND	+	489	SNP_A-4294877	rs17051832	51648120
chr13	102249399	102291882	BIVM	NM_017693	SA	+	589	SNP_A-1674643	rs10508095	102239873		chr3	51550635	51672652	RAD54L2	NM_015106	ND	+	489	SNP_A-1871304	rs7428985	51658288
chr13	102249399	102291882	BIVM	NM_017693	SA	+	589	SNP_A-1710720	rs10508096	102258865		chr3	51550635	51672652	RAD54L2	NM_015106	ND	+	489	SNP_A-2084486	rs17712228	51449222
chr13	102249399	102291882	BIVM	NM_017693	SA	+	589	SNP_A-1744123	rs4771436	102300021		chr3	51550635	51672652	RAD54L2	NM_015106	ND	+	489	SNP_A-2306495	rs6775666	51678104
chr13	102234631	102249405	KDELC1	NM_024089	SA	-	589	SNP_A-1688389	rs7337114	102211044		chr3	51403770	51410374	RBM15B	NM_013286	SA	+	489	SNP_A-2192445	rs4441646	51395461
chr13	102234631	102249405	KDELC1	NM_024089	SA	-	589	SNP_A-1674643	rs10508095	102239873		chr3	51403770	51410374	RBM15B	NM_013286	SA	+	489	SNP_A-2084486	rs17712228	51449222
chr13	102234631	102249405	KDELC1	NM_024089	SA	-	589	SNP_A-1710720	rs10508096	102258865		chr3	51408337	51509041	VPRBP	NM_014703	SA	-	489	SNP_A-2084486	rs17712228	51449222
chr5	140007567	140022249	IK	NM_006083	NU	+	590	SNP_A-1643525	rs778584	139985396		chr3	51408337	51509041	VPRBP	NM_014703	SA	-	489	SNP_A-2192445	rs4441646	51395461
chr5	140007567	140022249	IK	NM_006083	NU	+	590	SNP_A-1740653	rs2302104	140027784		chr3	51408337	51509041	VPRBP	NM_014703	SA	-	489	SNP_A-4294877	rs17051832	51648120
chr5	140033673	140051155	HARS	NM_002109	ND	-	590	SNP_A-1740653	rs2302104	140027784		chr18	19286784	19317097	RIOK3	NM_003831	NU	+	494	SNP_A-1863212	rs2270885	19312965
chr5	140033673	140051155	HARS	NM_002109	ND	-	590	SNP_A-1690546	rs10515510	140053929		chr18	19286784	19317097	RIOK3	NM_003831	NU	+	494	SNP_A-4254622	rs11663375	19312080
chr5	140030565	140033355	DND1	NM_194249	SA	-	590	SNP_A-1740653	rs2302104	140027784		chr18	19286784	19317097	RIOK3	NM_003831	NU	+	494	SNP_A-2084082	rs17202653	19296516
chr5	140030565	140033355	DND1	NM_194249	SA	-	590	SNP_A-1690546	rs10515510	140053929		chr18	19286784	19317097	RIOK3	NM_003831	NU	+	494	SNP_A-2220675	rs16978513	19281112
chr5	140024567	140030737	WDR55	NM_017706	SA	+	590	SNP_A-1643525	rs778584	139985396		chr18	19286784	19317097	RIOK3	NM_003831	NU	+	494	SNP_A-1851182	rs891386	19357969
chr5	140024567	140030737	WDR55	NM_017706	SA	+	590	SNP_A-1740653	rs2302104	140027784		chr18	19433975	19496847	ANKRD29	NM_173505	ND	-	494	SNP_A-4277564	rs7229424	19475889
chr5	140024567	140030737	WDR55	NM_017706	SA	+	590	SNP_A-1690546	rs10515510	140053929		chr18	19433975	19496847	ANKRD29	NM_173505	ND	-	494	SNP_A-4248155	rs2298701	19434483
chr4	321595	357691	ZNF141	NM_003441	NU	+	592	SNP_A-1695182	rs10488834	103115		chr18	19433975	19496847	ANKRD29	NM_173505	ND	-	494	SNP_A-1784799	rs1711463	19459564
chr4	321595	357691	ZNF141	NM_003441	NU	+	592	SNP_A-1742478	rs3946	357927		chr18	19433975	19496847	ANKRD29	NM_173505	ND	-	494	SNP_A-2132404	rs17202807	19434594
chr4	609372	654571	PDE6B	NM_000283	ND	+	592	SNP_A-1749630	rs6848767	459347		chr18	19433975	19496847	ANKRD29	NM_173505	ND	-	494	SNP_A-1805506	rs2276261	19479987
chr4	609372	654571	PDE6B	NM_000283	ND	+	592	SNP_A-1684301	rs1811560	753059		chr18	19433975	19496847	ANKRD29	NM_173505	ND	-	494	SNP_A-2031222	rs9949997	19484922
chr4	483009	523312	PIGG	NM_017733	SA	+	592	SNP_A-1749630	rs6848767	459347		chr18	19433975	19496847	ANKRD29	NM_173505	ND	-	494	SNP_A-2198072	rs11877542	19494930
chr4	483009	523312	PIGG	NM_017733	SA	+	592	SNP_A-1684301	rs1811560	753059		chr18	19433975	19496847	ANKRD29	NM_173505	ND	-	494	SNP_A-2025633	rs1617407	19429184
chr4	423780	483442	ZNF721	NM_133474	SA	-	592	SNP_A-1682642	rs718429	398952		chr18	19433975	19496847	ANKRD29	NM_173505	ND	-	494	SNP_A-4286408	rs17259361	19504070
chr4	423780	483442	ZNF721	NM_133474	SA	-	592	SNP_A-1749630	rs6848767	459347		chr18	19337459	19365740	C18orf8	NM_013326	SA	+	494	SNP_A-1851182	rs891386	19357969
chr4	423780	483442	ZNF721	NM_133474	SA	-	592	SNP_A-1684301	rs1811560	753059		chr18	19337459	19365740	C18orf8	NM_013326	SA	+	494	SNP_A-1863212	rs2270885	19312965
chr8	95801278	95875252	DPY19L4	NM_181787	NU	+	596	SNP_A-1727257	rs10504938	95707672		chr18	19337459	19365740	C18orf8	NM_013326	SA	+	494	SNP_A-1890148	rs10502439	19366772
chr8	95801278	95875252	DPY19L4	NM_181787	NU	+	596	SNP_A-1659515	rs7017487	95991928		chr18	19365460	19420468	NPC1	NM_000271	SA	-	494	SNP_A-1890148	rs10502439	19366772
chr8	96007376	96030791	TP53INP1	NM_033285	ND	-	596	SNP_A-1715515	rs2123647	96000958		chr18	19365460	19420468	NPC1	NM_000271	SA	-	494	SNP_A-2206621	rs1788823	19368915
chr8	96007376	96030791	TP53INP1	NM_033285	ND	-	596	SNP_A-1662857	rs896849	96011420		chr18	19365460	19420468	NPC1	NM_000271	SA	-	494	SNP_A-1890149	rs2510344	19367283
chr8	96007376	96030791	TP53INP1	NM_033285	ND	-	596	SNP_A-1730118	rs10504939	96052530		chr18	19365460	19420468	NPC1	NM_000271	SA	-	494	SNP_A-1908481	rs11659341	19368698
chr8	95961631	95976658	CCNE2	NM_057749	SA	-	596	SNP_A-1727257	rs10504938	95707672		chr18	19365460	19420468	NPC1	NM_000271	SA	-	494	SNP_A-2302589	rs6507716	19369058
chr8	95961631	95976658	CCNE2	NM_057749	SA	-	596	SNP_A-1659515	rs7017487	95991928		chr18	19365460	19420468	NPC1	NM_000271	SA	-	494	SNP_A-2031869	rs2960578	19397737
chr8	95904709	95961896	INTS8	NM_017864	SA	+	596	SNP_A-1727257	rs10504938	95707672		chr18	19365460	19420468	NPC1	NM_000271	SA	-	494	SNP_A-2184486	rs12970899	19402861
chr8	95904709	95961896	INTS8	NM_017864	SA	+	596	SNP_A-1659515	rs7017487	95991928		chr18	19365460	19420468	NPC1	NM_000271	SA	-	494	SNP_A-1851182	rs891386	19357969
chr17	594410	602251	GEMIN4	NM_015721	NU	-	613	SNP_A-1697783	rs7220509	561244		chr18	19365460	19420468	NPC1	NM_000271	SA	-	494	SNP_A-2025633	rs1617407	19429184
chr17	594410	602251	GEMIN4	NM_015721	NU	-	613	SNP_A-1752055	rs561261	666202		chr3	52554407	52694906	PBRM1	NM_018313	NU	-	497	SNP_A-1833555	rs6803492	52624130
chr17	847106	852140	TIMM22	NM_013337	ND	+	613	SNP_A-1716810	rs2586274	825901		chr3	52554407	52694906	PBRM1	NM_018313	NU	-	497	SNP_A-1810425	rs6778844	52571438
chr17	847106	852140	TIMM22	NM_013337	ND	+	613	SNP_A-1698493	rs2259992	895040		chr3	52554407	52694906	PBRM1	NM_018313	NU	-	497	SNP_A-1849828	rs17052259	52568178
chr17	609321	632297	GLOD4	NM_016080	SA	-	613	SNP_A-1697783	rs7220509	561244		chr3	52554407	52694906	PBRM1	NM_018313	NU	-	497	SNP_A-2191565	rs2251219	52559827
chr17	609321	632297	GLOD4	NM_016080	SA	-	613	SNP_A-1752055	rs561261	666202		chr3	52554407	52694906	PBRM1	NM_018313	NU	-	497	SNP_A-2270487	rs2878628	52559755
chr17	632262	642490	RNMTL1	NM_018146	SA	+	613	SNP_A-1697783	rs7220509	561244		chr3	52554407	52694906	PBRM1	NM_018313	NU	-	497	SNP_A-2064565	rs17052269	52570457
chr17	632262	642490	RNMTL1	NM_018146	SA	+	613	SNP_A-1752055	rs561261	666202		chr3	52554407	52694906	PBRM1	NM_018313	NU	-	497	SNP_A-2263901	rs17052329	52616162
chr2	27805892	27845963	ZNF512	NM_032434	NU	+	614	SNP_A-1689685	rs1881396	27756252		chr3	52554407	52694906	PBRM1	NM_018313	NU	-	497	SNP_A-4263499	rs10510759	52582328
chr2	27805892	27845963	ZNF512	NM_032434	NU	+	614	SNP_A-1698667	rs7592580	28032841		chr3	52554407	52694906	PBRM1	NM_018313	NU	-	497	SNP_A-2273448	rs934839	52658938
chr2	27848087	27856112	MRPL33	NM_004891	ND	+	614	SNP_A-1689685	rs1881396	27756252		chr3	52554407	52694906	PBRM1	NM_018313	NU	-	497	SNP_A-4280397	rs17052357	52643678
chr2	27848087	27856112	MRPL33	NM_004891	ND	+	614	SNP_A-1698667	rs7592580	28032841		chr3	52554407	52694906	PBRM1	NM_018313	NU	-	497	SNP_A-2221847	---	52658904
chr2	27739841	27771351	SLC4A1AP	NM_018158	SA	+	614	SNP_A-1693829	rs780102	27571142		chr3	52554407	52694906	PBRM1	NM_018313	NU	-	497	SNP_A-2289177	rs6445528	52547487
chr2	27739841	27771351	SLC4A1AP	NM_018158	SA	+	614	SNP_A-1689685	rs1881396	27756252		chr3	52554407	52694906	PBRM1	NM_018313	NU	-	497	SNP_A-1821069	rs17052404	52751704
chr2	27739841	27771351	SLC4A1AP	NM_018158	SA	+	614	SNP_A-1698667	rs7592580	28032841		chr3	52719840	52779991	NEK4	NM_003157	ND	-	497	SNP_A-1821069	rs17052404	52751704
chr2	27727182	27739953	SUPT7L	NM_014860	SA	-	614	SNP_A-1693829	rs780102	27571142		chr3	52719840	52779991	NEK4	NM_003157	ND	-	497	SNP_A-4252178	rs2336545	52762643
chr2	27727182	27739953	SUPT7L	NM_014860	SA	-	614	SNP_A-1689685	rs1881396	27756252		chr3	52719840	52779991	NEK4	NM_003157	ND	-	497	SNP_A-2273448	rs934839	52658938
chr11	111443732	111450105	PIH1D2	NM_138789	NU	-	620	SNP_A-1727243	rs9822	111439717		chr3	52719840	52779991	NEK4	NM_003157	ND	-	497	SNP_A-2230014	rs2017352	52801587
chr11	111443732	111450105	PIH1D2	NM_138789	NU	-	620	SNP_A-1735343	rs549908	111526126		chr3	52703544	52715088	GLT8D1	NM_018446	SA	-	497	SNP_A-2273448	rs934839	52658938
chr11	111462831	111471727	SDHD	NM_003002	ND	+	620	SNP_A-1727243	rs9822	111439717		chr3	52703544	52715088	GLT8D1	NM_018446	SA	-	497	SNP_A-1821069	rs17052404	52751704
chr11	111462831	111471727	SDHD	NM_003002	ND	+	620	SNP_A-1735343	rs549908	111526126		chr3	52714896	52717249	SPCS1	NM_014041	SA	+	497	SNP_A-2273448	rs934839	52658938
chr11	111450177	111461084	C11orf57	NM_018195	SA	+	620	SNP_A-1727243	rs9822	111439717		chr3	52714896	52717249	SPCS1	NM_014041	SA	+	497	SNP_A-1821069	rs17052404	52751704
chr11	111450177	111461084	C11orf57	NM_018195	SA	+	620	SNP_A-1735343	rs549908	111526126		chr3	12501027	12549812	TSEN2	NM_025265	NU	+	502	SNP_A-1933672	rs299630	12543425
chr11	111461081	111462669	TIMM8B	NM_012459	SA	-	620	SNP_A-1727243	rs9822	111439717		chr3	12501027	12549812	TSEN2	NM_025265	NU	+	502	SNP_A-1795303	rs796173	12539302
chr11	111461081	111462669	TIMM8B	NM_012459	SA	-	620	SNP_A-1735343	rs549908	111526126		chr3	12501027	12549812	TSEN2	NM_025265	NU	+	502	SNP_A-1971796	rs17036821	12508148
chr17	71161159	71168062	SSTR2	NM_001050	NU	+	631	SNP_A-1726189	rs930297	70916132		chr3	12501027	12549812	TSEN2	NM_025265	NU	+	502	SNP_A-1903464	rs17036852	12518475
chr17	71161159	71168062	SSTR2	NM_001050	NU	+	631	SNP_A-1643268	rs8070732	71210275		chr3	12501027	12549812	TSEN2	NM_025265	NU	+	502	SNP_A-1929616	rs299653	12523943
chr17	68791357	68819738	CDC42EP4	NM_012121	ND	-	631	SNP_A-1646675	rs904379	68758486		chr3	12501027	12549812	TSEN2	NM_025265	NU	+	502	SNP_A-1900964	---	12497353
chr17	68791357	68819738	CDC42EP4	NM_012121	ND	-	631	SNP_A-1729770	rs2345420	68935600		chr3	12501027	12549812	TSEN2	NM_025265	NU	+	502	SNP_A-1891709	rs1466835	12554944
chr17	68700767	68716238	COG1	NM_018714	SA	+	631	SNP_A-1669863	rs1466113	68676913		chr3	12750391	12775808	TMEM40	NM_018306	ND	-	502	SNP_A-4250648	rs9864539	12746049
chr17	68700767	68716238	COG1	NM_018714	SA	+	631	SNP_A-1715796	rs8076745	68735562		chr3	12750391	12775808	TMEM40	NM_018306	ND	-	502	SNP_A-2103427	rs9814626	12777182
chr17	68715086	68740128	FAM104A	NM_001098832	SA	-	631	SNP_A-1669863	rs1466113	68676913		chr3	12573593	12600208	MKRN2	NM_014160	SA	+	502	SNP_A-2064866	rs7956	12599763
chr17	68715086	68740128	FAM104A	NM_001098832	SA	-	631	SNP_A-1715796	rs8076745	68735562		chr3	12573593	12600208	MKRN2	NM_014160	SA	+	502	SNP_A-1906428	rs1961633	12590864
chr17	68715086	68740128	FAM104A	NM_001098832	SA	-	631	SNP_A-1715900	rs7218307	68735613		chr3	12573593	12600208	MKRN2	NM_014160	SA	+	502	SNP_A-2173991	rs13106	12599580
chr17	68715086	68740128	FAM104A	NM_001098832	SA	-	631	SNP_A-1646675	rs904379	68758486		chr3	12573593	12600208	MKRN2	NM_014160	SA	+	502	SNP_A-4243299	rs5746255	12599321
chr17	26205339	26220409	C17orf108	NM_001076680	NU	-	646	SNP_A-1745410	rs1061342	26138589		chr3	12573593	12600208	MKRN2	NM_014160	SA	+	502	SNP_A-4283220	---	12564332
chr17	26205339	26220409	C17orf108	NM_001076680	NU	-	646	SNP_A-1740963	rs4131618	26228927		chr3	12573593	12600208	MKRN2	NM_014160	SA	+	502	SNP_A-1870791	rs1532534	12611255
chr17	23708813	23713216	TMEM199	NM_152464	ND	+	646	SNP_A-1651014	rs10512429	23493500		chr3	12600107	12680678	RAF1	NM_002880	SA	-	502	SNP_A-1870791	rs1532534	12611255
chr17	23708813	23713216	TMEM199	NM_152464	ND	+	646	SNP_A-1647890	rs7207976	24028830		chr3	12600107	12680678	RAF1	NM_002880	SA	-	502	SNP_A-2176108	rs2442809	12612675
chr17	23697786	23708730	POLDIP2	NM_015584	SA	-	646	SNP_A-1651014	rs10512429	23493500		chr3	12600107	12680678	RAF1	NM_002880	SA	-	502	SNP_A-2214774	rs17037057	12645841
chr17	23697786	23708730	POLDIP2	NM_015584	SA	-	646	SNP_A-1647890	rs7207976	24028830		chr3	12600107	12680678	RAF1	NM_002880	SA	-	502	SNP_A-2064866	rs7956	12599763
chr17	23686912	23698160	TNFAIP1	NM_021137	SA	+	646	SNP_A-1651014	rs10512429	23493500		chr3	12600107	12680678	RAF1	NM_002880	SA	-	502	SNP_A-2145734	rs13061128	12715468
chr17	23686912	23698160	TNFAIP1	NM_021137	SA	+	646	SNP_A-1647890	rs7207976	24028830		chr1	229365296	229423937	TRIM67	NM_001004342	NU	+	505	SNP_A-2111998	rs1555394	229367246
chr16	705173	707481	METRN	NM_024042	NU	+	670	SNP_A-1699137	rs1203981	205160		chr1	229365296	229423937	TRIM67	NM_001004342	NU	+	505	SNP_A-2256153	---	229366490
chr16	705173	707481	METRN	NM_024042	NU	+	670	SNP_A-1670051	rs1544799	925718		chr1	229365296	229423937	TRIM67	NM_001004342	NU	+	505	SNP_A-1988544	rs6673130	229388328
chr16	716958	719716	HAGHL	NM_207112	ND	+	670	SNP_A-1699137	rs1203981	205160		chr1	229365296	229423937	TRIM67	NM_001004342	NU	+	505	SNP_A-2266210	rs9424507	229378368
chr16	716958	719716	HAGHL	NM_207112	ND	+	670	SNP_A-1670051	rs1544799	925718		chr1	229365296	229423937	TRIM67	NM_001004342	NU	+	505	SNP_A-2136941	rs1555395	229367333
chr16	712583	716460	CCDC78	NM_001031737	SA	-	670	SNP_A-1699137	rs1203981	205160		chr1	229365296	229423937	TRIM67	NM_001004342	NU	+	505	SNP_A-1884619	rs9424509	229378910
chr16	712583	716460	CCDC78	NM_001031737	SA	-	670	SNP_A-1670051	rs1544799	925718		chr1	229365296	229423937	TRIM67	NM_001004342	NU	+	505	SNP_A-4266102	rs12021705	229392742
chr16	711158	712590	FAM173A	NM_023933	SA	+	670	SNP_A-1699137	rs1203981	205160		chr1	229365296	229423937	TRIM67	NM_001004342	NU	+	505	SNP_A-4283334	rs6701431	229364482
chr16	711158	712590	FAM173A	NM_023933	SA	+	670	SNP_A-1670051	rs1544799	925718		chr1	229365296	229423937	TRIM67	NM_001004342	NU	+	505	SNP_A-2038814	rs16858481	229430948
chr13	72180495	72199939	C13orf37	NM_001071775	NU	-	690	SNP_A-1692402	rs4885023	72141987		chr1	229535104	229540201	EXOC8	NM_175876	ND	-	505	SNP_A-1908789	rs6664939	229533676
chr13	72180495	72199939	C13orf37	NM_001071775	NU	-	690	SNP_A-1699407	rs9318115	72183522		chr1	229535104	229540201	EXOC8	NM_175876	ND	-	505	SNP_A-1882605	rs10910660	229548741
chr13	72180495	72199939	C13orf37	NM_001071775	NU	-	690	SNP_A-1720530	rs9318116	72189013		chr1	229426131	229443547	C1orf131	NM_152379	SA	-	505	SNP_A-1925815	rs11586537	229441128
chr13	72180495	72199939	C13orf37	NM_001071775	NU	-	690	SNP_A-1678590	rs9318117	72192155		chr1	229426131	229443547	C1orf131	NM_152379	SA	-	505	SNP_A-2038814	rs16858481	229430948
chr13	72180495	72199939	C13orf37	NM_001071775	NU	-	690	SNP_A-1688430	rs1372001	72195580		chr1	229426131	229443547	C1orf131	NM_152379	SA	-	505	SNP_A-4266102	rs12021705	229392742
chr13	72180495	72199939	C13orf37	NM_001071775	NU	-	690	SNP_A-1706067	rs9285280	72204160		chr1	229426131	229443547	C1orf131	NM_152379	SA	-	505	SNP_A-1857305	rs11589365	229448687
chr13	72254230	72488592	KLF5	NM_006346	ND	+	690	SNP_A-1702555	rs4885035	72204433		chr1	229443541	229480342	GNPAT	NM_014236	SA	+	505	SNP_A-2174893	rs10910647	229478102
chr13	72254230	72488592	KLF5	NM_006346	ND	+	690	SNP_A-1663301	rs7321987	72332092		chr1	229443541	229480342	GNPAT	NM_014236	SA	+	505	SNP_A-1817517	rs6424263	229457005
chr13	72254230	72488592	KLF5	NM_006346	ND	+	690	SNP_A-1663415	rs10492655	72333208		chr1	229443541	229480342	GNPAT	NM_014236	SA	+	505	SNP_A-1857305	rs11589365	229448687
chr13	72254230	72488592	KLF5	NM_006346	ND	+	690	SNP_A-1665376	rs17089814	72337973		chr1	229443541	229480342	GNPAT	NM_014236	SA	+	505	SNP_A-1988551	rs732169	229452058
chr13	72254230	72488592	KLF5	NM_006346	ND	+	690	SNP_A-1684780	rs1343804	72390149		chr1	229443541	229480342	GNPAT	NM_014236	SA	+	505	SNP_A-4285249	rs3753422	229455274
chr13	72254230	72488592	KLF5	NM_006346	ND	+	690	SNP_A-1720393	rs10492654	72433387		chr1	229443541	229480342	GNPAT	NM_014236	SA	+	505	SNP_A-4298840	rs3753423	229455248
chr13	72254230	72488592	KLF5	NM_006346	ND	+	690	SNP_A-1712610	rs10492653	72442066		chr1	229443541	229480342	GNPAT	NM_014236	SA	+	505	SNP_A-2151280	rs6676202	229478032
chr13	72254230	72488592	KLF5	NM_006346	ND	+	690	SNP_A-1714199	rs9318130	72448226		chr1	229443541	229480342	GNPAT	NM_014236	SA	+	505	SNP_A-2269484	rs3820118	229480191
chr13	72254230	72488592	KLF5	NM_006346	ND	+	690	SNP_A-1714568	rs2325492	72454825		chr1	229443541	229480342	GNPAT	NM_014236	SA	+	505	SNP_A-1925815	rs11586537	229441128
chr13	72254230	72488592	KLF5	NM_006346	ND	+	690	SNP_A-1647062	rs10492652	72583695		chr1	229443541	229480342	GNPAT	NM_014236	SA	+	505	SNP_A-4266110	rs3766476	229488992
chr13	72200042	72228329	C13orf34	NM_024808	SA	+	690	SNP_A-1688430	rs1372001	72195580		chr10	26767271	26896738	APBB1IP	NM_019043	NU	+	507	SNP_A-4251533	rs10829005	26785171
chr13	72200042	72228329	C13orf34	NM_024808	SA	+	690	SNP_A-1706067	rs9285280	72204160		chr10	26767271	26896738	APBB1IP	NM_019043	NU	+	507	SNP_A-4281414	rs945291	26785051
chr13	72200042	72228329	C13orf34	NM_024808	SA	+	690	SNP_A-1702555	rs4885035	72204433		chr10	26767271	26896738	APBB1IP	NM_019043	NU	+	507	SNP_A-1838317	rs16927065	26856057
chr13	72200042	72228329	C13orf34	NM_024808	SA	+	690	SNP_A-1663301	rs7321987	72332092		chr10	26767271	26896738	APBB1IP	NM_019043	NU	+	507	SNP_A-1934250	rs2275750	26840512
chr13	72227541	72254007	DIS3	NM_014953	SA	-	690	SNP_A-1702555	rs4885035	72204433		chr10	26767271	26896738	APBB1IP	NM_019043	NU	+	507	SNP_A-4286111	rs702991	26807021
chr13	72227541	72254007	DIS3	NM_014953	SA	-	690	SNP_A-1663301	rs7321987	72332092		chr10	26767271	26896738	APBB1IP	NM_019043	NU	+	507	SNP_A-2077005	rs16927056	26843225
chr12	21311650	21439638	SLCO1A2	NM_134431	NU	-	692	SNP_A-1650932	rs2417970	21304001		chr10	26767271	26896738	APBB1IP	NM_019043	NU	+	507	SNP_A-2138204	rs11015150	26852317
chr12	21311650	21439638	SLCO1A2	NM_134431	NU	-	692	SNP_A-1643048	rs10505872	21363521		chr10	26767271	26896738	APBB1IP	NM_019043	NU	+	507	SNP_A-4272683	rs766676	26849406
chr12	21311650	21439638	SLCO1A2	NM_134431	NU	-	692	SNP_A-1672496	rs2306231	21381648		chr10	26767271	26896738	APBB1IP	NM_019043	NU	+	507	SNP_A-4245213	rs787043	26873507
chr12	21311650	21439638	SLCO1A2	NM_134431	NU	-	692	SNP_A-1669780	rs1860949	21478581		chr10	26767271	26896738	APBB1IP	NM_019043	NU	+	507	SNP_A-4290831	rs11015160	26869344
chr12	21545965	21562604	GOLT1B	NM_016072	ND	+	692	SNP_A-1724507	rs10492116	21518792		chr10	26767271	26896738	APBB1IP	NM_019043	NU	+	507	SNP_A-4275100	rs1335552	26765361
chr12	21545965	21562604	GOLT1B	NM_016072	ND	+	692	SNP_A-1695029	rs7313618	21549871		chr10	26767271	26896738	APBB1IP	NM_019043	NU	+	507	SNP_A-2197965	rs16927137	26916810
chr12	21545965	21562604	GOLT1B	NM_016072	ND	+	692	SNP_A-1690347	rs10492117	21550635		chr10	27333050	27429433	ANKRD26	NM_014915	ND	-	507	SNP_A-4278012	rs2297145	27421355
chr12	21545965	21562604	GOLT1B	NM_016072	ND	+	692	SNP_A-1732722	rs10492118	21583225		chr10	27333050	27429433	ANKRD26	NM_014915	ND	-	507	SNP_A-1822389	rs7900343	27374890
chr12	21481877	21514551	PYROXD1	NM_024854	SA	+	692	SNP_A-1669780	rs1860949	21478581		chr10	27333050	27429433	ANKRD26	NM_014915	ND	-	507	SNP_A-1882652	rs11015449	27333621
chr12	21481877	21514551	PYROXD1	NM_024854	SA	+	692	SNP_A-1673075	rs2417979	21483052		chr10	27333050	27429433	ANKRD26	NM_014915	ND	-	507	SNP_A-4287469	rs10829158	27333350
chr12	21481877	21514551	PYROXD1	NM_024854	SA	+	692	SNP_A-1673313	rs2417981	21483114		chr10	27333050	27429433	ANKRD26	NM_014915	ND	-	507	SNP_A-2162432	rs7902540	27344699
chr12	21481877	21514551	PYROXD1	NM_024854	SA	+	692	SNP_A-1673499	rs738027	21483624		chr10	27333050	27429433	ANKRD26	NM_014915	ND	-	507	SNP_A-1786732	rs6482595	27420267
chr12	21481877	21514551	PYROXD1	NM_024854	SA	+	692	SNP_A-1673597	rs738028	21483673		chr10	27333050	27429433	ANKRD26	NM_014915	ND	-	507	SNP_A-1826443	rs11015502	27399541
chr12	21481877	21514551	PYROXD1	NM_024854	SA	+	692	SNP_A-1675544	rs1024734	21488957		chr10	27333050	27429433	ANKRD26	NM_014915	ND	-	507	SNP_A-4299021	rs11015479	27375052
chr12	21481877	21514551	PYROXD1	NM_024854	SA	+	692	SNP_A-1724507	rs10492116	21518792		chr10	27333050	27429433	ANKRD26	NM_014915	ND	-	507	SNP_A-1886554	rs10764670	27419050
chr12	21513964	21545796	RECQL	NM_002907	SA	-	692	SNP_A-1675544	rs1024734	21488957		chr10	27333050	27429433	ANKRD26	NM_014915	ND	-	507	SNP_A-2282806	rs7906570	27306363
chr12	21513964	21545796	RECQL	NM_002907	SA	-	692	SNP_A-1724507	rs10492116	21518792		chr10	27333050	27429433	ANKRD26	NM_014915	ND	-	507	SNP_A-4298035	rs7087033	27432528
chr12	21513964	21545796	RECQL	NM_002907	SA	-	692	SNP_A-1695029	rs7313618	21549871		chr10	27075532	27189965	ABI1	NM_001012751	SA	-	507	SNP_A-2172030	rs7477394	27125252
chr1	84646621	84653279	DNASE2B	NM_058248	NU	+	696	SNP_A-1673136	rs4906995	84645416		chr10	27075532	27189965	ABI1	NM_001012751	SA	-	507	SNP_A-1791593	rs17754383	27115704
chr1	84646621	84653279	DNASE2B	NM_058248	NU	+	696	SNP_A-1743038	rs10493745	84647234		chr10	27075532	27189965	ABI1	NM_001012751	SA	-	507	SNP_A-1919750	rs12221372	27135847
chr1	84646621	84653279	DNASE2B	NM_058248	NU	+	696	SNP_A-1743126	rs1506705	84647306		chr10	27075532	27189965	ABI1	NM_001012751	SA	-	507	SNP_A-1818923	rs11015262	27074368
chr1	84646621	84653279	DNASE2B	NM_058248	NU	+	696	SNP_A-1704443	rs10493754	84689794		chr10	27075532	27189965	ABI1	NM_001012751	SA	-	507	SNP_A-2178666	rs7092707	27199996
chr1	84881977	84928828	SSX2IP	NM_014021	ND	-	696	SNP_A-1739230	rs4537578	84833276		chr10	27026600	27075730	PDSS1	NM_014317	SA	+	507	SNP_A-1952000	rs7896301	27028264
chr1	84881977	84928828	SSX2IP	NM_014021	ND	-	696	SNP_A-1674523	rs9324136	84963425		chr10	27026600	27075730	PDSS1	NM_014317	SA	+	507	SNP_A-4291194	rs2489583	27027704
chr1	84736593	84744850	GNG5	NM_005274	SA	-	696	SNP_A-1683263	rs1156435	84729347		chr10	27026600	27075730	PDSS1	NM_014317	SA	+	507	SNP_A-4280820	rs7100835	27036523
chr1	84736593	84744850	GNG5	NM_005274	SA	-	696	SNP_A-1730638	rs3944907	84785060		chr10	27026600	27075730	PDSS1	NM_014317	SA	+	507	SNP_A-1818923	rs11015262	27074368
chr1	84717507	84736621	RPF1	NM_025065	SA	+	696	SNP_A-1643603	rs1246254	84708552		chr10	27026600	27075730	PDSS1	NM_014317	SA	+	507	SNP_A-1879203	rs1780196	27049340
chr1	84717507	84736621	RPF1	NM_025065	SA	+	696	SNP_A-1683263	rs1156435	84729347		chr10	27026600	27075730	PDSS1	NM_014317	SA	+	507	SNP_A-2292679	rs10764638	27071220
chr1	84717507	84736621	RPF1	NM_025065	SA	+	696	SNP_A-1730638	rs3944907	84785060		chr10	27026600	27075730	PDSS1	NM_014317	SA	+	507	SNP_A-4258790	rs11015260	27074230
chr19	45889273	45914440	ADCK4	NM_024876	NU	-	702	SNP_A-1709167	rs1864074	45796700		chr10	27026600	27075730	PDSS1	NM_014317	SA	+	507	SNP_A-1873891	rs7910625	27018864
chr19	45889273	45914440	ADCK4	NM_024876	NU	-	702	SNP_A-1665761	rs10521014	46084725		chr10	27026600	27075730	PDSS1	NM_014317	SA	+	507	SNP_A-1791593	rs17754383	27115704
chr19	45948618	45963134	SNRPA	NM_004596	ND	+	702	SNP_A-1709167	rs1864074	45796700		chr22	20326541	20328588	SDF2L1	NM_022044	NU	+	508	SNP_A-2185542	rs4821116	20297873
chr19	45948618	45963134	SNRPA	NM_004596	ND	+	702	SNP_A-1665761	rs10521014	46084725		chr22	20326541	20328588	SDF2L1	NM_022044	NU	+	508	SNP_A-4277437	rs9941935	20339698
chr19	45938600	45948248	C19orf54	NM_198476	SA	-	702	SNP_A-1709167	rs1864074	45796700		chr22	20443946	20551970	MAPK1	NM_002745	ND	-	508	SNP_A-4243307	rs5749939	20466379
chr19	45938600	45948248	C19orf54	NM_198476	SA	-	702	SNP_A-1665761	rs10521014	46084725		chr22	20443946	20551970	MAPK1	NM_002745	ND	-	508	SNP_A-4244267	rs17759598	20446703
chr19	45914847	45938603	ITPKC	NM_025194	SA	+	702	SNP_A-1709167	rs1864074	45796700		chr22	20443946	20551970	MAPK1	NM_002745	ND	-	508	SNP_A-2270792	rs2298432	20447743
chr19	45914847	45938603	ITPKC	NM_025194	SA	+	702	SNP_A-1665761	rs10521014	46084725		chr22	20443946	20551970	MAPK1	NM_002745	ND	-	508	SNP_A-4253585	rs5999749	20512214
chr8	33347885	33450206	FUT10	NM_032664	NU	-	729	SNP_A-1643114	rs10503943	33330817		chr22	20443946	20551970	MAPK1	NM_002745	ND	-	508	SNP_A-4298195	rs2298434	20477793
chr8	33347885	33450206	FUT10	NM_032664	NU	-	729	SNP_A-1648623	rs884061	33373870		chr22	20443946	20551970	MAPK1	NM_002745	ND	-	508	SNP_A-4245033	rs5999515	20469655
chr8	33347885	33450206	FUT10	NM_032664	NU	-	729	SNP_A-1648751	rs10503944	33374302		chr22	20443946	20551970	MAPK1	NM_002745	ND	-	508	SNP_A-1970721	rs7284924	20479673
chr8	33347885	33450206	FUT10	NM_032664	NU	-	729	SNP_A-1648969	rs10503945	33374712		chr22	20443946	20551970	MAPK1	NM_002745	ND	-	508	SNP_A-1881136	rs2276008	20438590
chr8	33347885	33450206	FUT10	NM_032664	NU	-	729	SNP_A-1653949	rs10503947	33391800		chr22	20443946	20551970	MAPK1	NM_002745	ND	-	508	SNP_A-1895005	rs240055	20591362
chr8	33347885	33450206	FUT10	NM_032664	NU	-	729	SNP_A-1654072	rs10503946	33391963		chr22	20350272	20382202	PPIL2	NM_014337	SA	+	508	SNP_A-1877147	rs452649	20364216
chr8	33347885	33450206	FUT10	NM_032664	NU	-	729	SNP_A-1705527	rs2468545	33448072		chr22	20350272	20382202	PPIL2	NM_014337	SA	+	508	SNP_A-4252298	rs7364213	20360900
chr8	33347885	33450206	FUT10	NM_032664	NU	-	729	SNP_A-1716001	rs3943670	33599038		chr22	20350272	20382202	PPIL2	NM_014337	SA	+	508	SNP_A-4304192	rs1669114	20360505
chr8	33524814	33544185	RNF122	NM_024787	ND	-	729	SNP_A-1705527	rs2468545	33448072		chr22	20350272	20382202	PPIL2	NM_014337	SA	+	508	SNP_A-2305247	rs5749643	20363012
chr8	33524814	33544185	RNF122	NM_024787	ND	-	729	SNP_A-1716001	rs3943670	33599038		chr22	20350272	20382202	PPIL2	NM_014337	SA	+	508	SNP_A-2184652	rs12484060	20374337
chr8	33475777	33490245	C8orf41	NM_001102401	SA	-	729	SNP_A-1705527	rs2468545	33448072		chr22	20350272	20382202	PPIL2	NM_014337	SA	+	508	SNP_A-4277437	rs9941935	20339698
chr8	33475777	33490245	C8orf41	NM_001102401	SA	-	729	SNP_A-1716001	rs3943670	33599038		chr22	20350272	20382202	PPIL2	NM_014337	SA	+	508	SNP_A-1839619	rs9610228	20427977
chr8	33462226	33478319	MAK16	NM_032509	SA	+	729	SNP_A-1705527	rs2468545	33448072		chr22	20381825	20420071	YPEL1	NM_013313	SA	-	508	SNP_A-2184652	rs12484060	20374337
chr8	33462226	33478319	MAK16	NM_032509	SA	+	729	SNP_A-1716001	rs3943670	33599038		chr22	20381825	20420071	YPEL1	NM_013313	SA	-	508	SNP_A-1839619	rs9610228	20427977
chr16	56038902	56052680	COQ9	NM_020312	NU	+	741	SNP_A-1700983	rs10492810	56036056		chr17	23393814	23547531	NLK	NM_016231	NU	+	517	SNP_A-1889708	rs11652527	23362019
chr16	56038902	56052680	COQ9	NM_020312	NU	+	741	SNP_A-1664977	rs223862	56041368		chr17	23393814	23547531	NLK	NM_016231	NU	+	517	SNP_A-2100713	rs8072716	23556805
chr16	56038902	56052680	COQ9	NM_020312	NU	+	741	SNP_A-1739777	rs4784833	56206869		chr17	23715416	23716392	SEBOX	NM_001080837	ND	-	517	SNP_A-2122788	rs3093704	23697443
chr16	56103590	56127978	CCDC102A	NM_033212	ND	-	741	SNP_A-1664977	rs223862	56041368		chr17	23715416	23716392	SEBOX	NM_001080837	ND	-	517	SNP_A-2300898	rs2071379	23719959
chr16	56103590	56127978	CCDC102A	NM_033212	ND	-	741	SNP_A-1739777	rs4784833	56206869		chr17	23679479	23686622	IFT20	NM_174887	SA	-	517	SNP_A-1798688	rs16964224	23682289
chr16	56063378	56077828	DOK4	NM_018110	SA	-	741	SNP_A-1664977	rs223862	56041368		chr17	23679479	23686622	IFT20	NM_174887	SA	-	517	SNP_A-1818643	rs241772	23631847
chr16	56063378	56077828	DOK4	NM_018110	SA	-	741	SNP_A-1739777	rs4784833	56206869		chr17	23679479	23686622	IFT20	NM_174887	SA	-	517	SNP_A-1816289	rs3093720	23689895
chr16	56054051	56063422	POLR2C	NM_032940	SA	+	741	SNP_A-1664977	rs223862	56041368		chr17	23670247	23679837	TMEM97	NM_014573	SA	+	517	SNP_A-1818643	rs241772	23631847
chr16	56054051	56063422	POLR2C	NM_032940	SA	+	741	SNP_A-1739777	rs4784833	56206869		chr17	23670247	23679837	TMEM97	NM_014573	SA	+	517	SNP_A-1798688	rs16964224	23682289
chr10	127467136	127501827	UROS	NM_000375	NU	-	757	SNP_A-1727713	rs3740181	127416420		chr17	70825751	70913385	GRB2	NM_203506	NU	-	521	SNP_A-1809086	rs4789175	70863415
chr10	127467136	127501827	UROS	NM_000375	NU	-	757	SNP_A-1664937	rs1571278	127475244		chr17	70825751	70913385	GRB2	NM_203506	NU	-	521	SNP_A-1873316	rs1076094	70856306
chr10	127467136	127501827	UROS	NM_000375	NU	-	757	SNP_A-1680064	rs10510149	127485797		chr17	70825751	70913385	GRB2	NM_203506	NU	-	521	SNP_A-1828564	rs11077787	70854939
chr10	127467136	127501827	UROS	NM_000375	NU	-	757	SNP_A-1670204	rs1539315	127538577		chr17	70825751	70913385	GRB2	NM_203506	NU	-	521	SNP_A-2105226	rs6501786	70890370
chr10	127575097	127688151	FANK1	NM_145235	ND	+	757	SNP_A-1670204	rs1539315	127538577		chr17	70825751	70913385	GRB2	NM_203506	NU	-	521	SNP_A-1948105	rs2033607	70878883
chr10	127575097	127688151	FANK1	NM_145235	ND	+	757	SNP_A-1666184	rs3781001	127696018		chr17	70825751	70913385	GRB2	NM_203506	NU	-	521	SNP_A-4251878	rs2053158	70905054
chr10	127502104	127515112	BCCIP	NM_078468	SA	+	757	SNP_A-1680064	rs10510149	127485797		chr17	70825751	70913385	GRB2	NM_203506	NU	-	521	SNP_A-2251081	rs9892996	70814812
chr10	127502104	127515112	BCCIP	NM_078468	SA	+	757	SNP_A-1670204	rs1539315	127538577		chr17	70825751	70913385	GRB2	NM_203506	NU	-	521	SNP_A-1892624	rs930296	70915763
chr10	127514898	127559874	DHX32	NM_018180	SA	-	757	SNP_A-1680064	rs10510149	127485797		chr17	71024203	71032415	TSEN54	NM_207346	ND	+	521	SNP_A-1826564	rs4789205	71021136
chr10	127514898	127559874	DHX32	NM_018180	SA	-	757	SNP_A-1670204	rs1539315	127538577		chr17	71024203	71032415	TSEN54	NM_207346	ND	+	521	SNP_A-2202038	rs6501825	71052450
chr10	127514898	127559874	DHX32	NM_018180	SA	-	757	SNP_A-1666184	rs3781001	127696018		chr17	71007936	71023222	CASKIN2	NM_020753	SA	-	521	SNP_A-2076335	rs8075850	71009034
chr17	18117959	18159046	TOP3A	NM_004618	NU	-	791	SNP_A-1756785	rs9303144	17918080		chr17	71007936	71023222	CASKIN2	NM_020753	SA	-	521	SNP_A-1826564	rs4789205	71021136
chr17	18117959	18159046	TOP3A	NM_004618	NU	-	791	SNP_A-1680702	rs2628397	18353884		chr17	71007936	71023222	CASKIN2	NM_020753	SA	-	521	SNP_A-2179194	rs7501644	71019461
chr17	18427446	18469570	CCDC144B	NM_182568	ND	-	791	SNP_A-1680702	rs2628397	18353884		chr17	71007936	71023222	CASKIN2	NM_020753	SA	-	521	SNP_A-1797654	rs4078474	71001162
chr17	18427446	18469570	CCDC144B	NM_182568	ND	-	791	SNP_A-1659463	rs10512421	18507389		chr17	71007936	71023222	CASKIN2	NM_020753	SA	-	521	SNP_A-2202038	rs6501825	71052450
chr17	18171919	18207581	SHMT1	NM_148918	SA	-	791	SNP_A-1756785	rs9303144	17918080		chr17	70964258	71008128	KIAA0195	NM_014738	SA	+	521	SNP_A-1797654	rs4078474	71001162
chr17	18171919	18207581	SHMT1	NM_148918	SA	-	791	SNP_A-1680702	rs2628397	18353884		chr17	70964258	71008128	KIAA0195	NM_014738	SA	+	521	SNP_A-1796210	rs6501805	70967523
chr17	18159318	18172095	SMCR8	NM_144775	SA	+	791	SNP_A-1756785	rs9303144	17918080		chr17	70964258	71008128	KIAA0195	NM_014738	SA	+	521	SNP_A-2218206	rs8078577	70975889
chr17	18159318	18172095	SMCR8	NM_144775	SA	+	791	SNP_A-1680702	rs2628397	18353884		chr17	70964258	71008128	KIAA0195	NM_014738	SA	+	521	SNP_A-2205828	rs6501801	70958625
chr17	36186585	36192312	KRT27	NM_181537	NU	-	799	SNP_A-1736199	rs9303296	36182300		chr17	70964258	71008128	KIAA0195	NM_014738	SA	+	521	SNP_A-2076335	rs8075850	71009034
chr17	36186585	36192312	KRT27	NM_181537	NU	-	799	SNP_A-1645794	rs4132126	36205780		chr2	75572951	75650356	FAM176A	NM_032181	NU	-	522	SNP_A-1963827	rs6759991	75608471
chr17	36270955	36276988	KRT12	NM_000223	ND	-	799	SNP_A-1661597	rs9303298	36264327		chr2	75572951	75650356	FAM176A	NM_032181	NU	-	522	SNP_A-1910827	rs6711412	75604973
chr17	36270955	36276988	KRT12	NM_000223	ND	-	799	SNP_A-1716895	rs16966398	36304787		chr2	75572951	75650356	FAM176A	NM_032181	NU	-	522	SNP_A-1963826	rs10496198	75593117
chr17	36227895	36232373	KRT10	NM_000421	SA	-	799	SNP_A-1735532	rs7219451	36210528		chr2	75572951	75650356	FAM176A	NM_032181	NU	-	522	SNP_A-2052787	rs17011370	75604278
chr17	36227895	36232373	KRT10	NM_000421	SA	-	799	SNP_A-1741973	rs2469828	36257986		chr2	75572951	75650356	FAM176A	NM_032181	NU	-	522	SNP_A-4285668	rs1158392	75622400
chr17	36228899	36246052	TMEM99	NM_145274	SA	+	799	SNP_A-1735532	rs7219451	36210528		chr2	75572951	75650356	FAM176A	NM_032181	NU	-	522	SNP_A-2254937	rs17727191	75645296
chr17	36228899	36246052	TMEM99	NM_145274	SA	+	799	SNP_A-1741973	rs2469828	36257986		chr2	75572951	75650356	FAM176A	NM_032181	NU	-	522	SNP_A-4254136	rs10176078	75648546
chr17	45800226	45805561	MRPL27	NM_016504	NU	-	827	SNP_A-1648718	rs2272380	45713446		chr2	75572951	75650356	FAM176A	NM_032181	NU	-	522	SNP_A-4241854	rs6546998	75571905
chr17	45800226	45805561	MRPL27	NM_016504	NU	-	827	SNP_A-1714053	rs10491145	45817955		chr2	75572951	75650356	FAM176A	NM_032181	NU	-	522	SNP_A-1934112	rs2286994	75656736
chr17	45858517	45907199	ACSF2	NM_025149	ND	+	827	SNP_A-1717926	rs917026	45828852		chr2	77597294	77603010	LRRTM4	NM_024993	ND	-	522	SNP_A-2160500	rs17014072	77558503
chr17	45858517	45907199	ACSF2	NM_025149	ND	+	827	SNP_A-1737011	rs1460213	45953174		chr2	77597294	77603010	LRRTM4	NM_024993	ND	-	522	SNP_A-4288588	rs6547147	77626780
chr17	45805588	45813817	EME1	NM_152463	SA	+	827	SNP_A-1648718	rs2272380	45713446		chr2	75742801	75791830	C2orf3	NM_003203	SA	-	522	SNP_A-4254893	rs10166389	75758200
chr17	45805588	45813817	EME1	NM_152463	SA	+	827	SNP_A-1714053	rs10491145	45817955		chr2	75742801	75791830	C2orf3	NM_003203	SA	-	522	SNP_A-2275434	rs3771875	75789467
chr17	45813598	45829831	LRRC59	NM_018509	SA	-	827	SNP_A-1648718	rs2272380	45713446		chr2	75742801	75791830	C2orf3	NM_003203	SA	-	522	SNP_A-4300891	rs3771872	75789217
chr17	45813598	45829831	LRRC59	NM_018509	SA	-	827	SNP_A-1714053	rs10491145	45817955		chr2	75742801	75791830	C2orf3	NM_003203	SA	-	522	SNP_A-1948474	rs7564028	75740940
chr17	45813598	45829831	LRRC59	NM_018509	SA	-	827	SNP_A-1717926	rs917026	45828852		chr2	75742801	75791830	C2orf3	NM_003203	SA	-	522	SNP_A-2087177	rs13385913	75811387
chr17	45813598	45829831	LRRC59	NM_018509	SA	-	827	SNP_A-1737011	rs1460213	45953174		chr2	75727416	75742841	MRPL19	NM_014763	SA	+	522	SNP_A-1860122	rs7602834	75740894
chr1	1218806	1228503	ACAP3	NM_030649	NU	-	837	SNP_A-1677174	rs950122	886727		chr2	75727416	75742841	MRPL19	NM_014763	SA	+	522	SNP_A-1948474	rs7564028	75740940
chr1	1218806	1228503	ACAP3	NM_030649	NU	-	837	SNP_A-1718890	rs1496555	2266413		chr2	75727416	75742841	MRPL19	NM_014763	SA	+	522	SNP_A-1850877	rs6747987	75726904
chr1	1250005	1254139	GLTPD1	NM_001029885	ND	+	837	SNP_A-1677174	rs950122	886727		chr2	75727416	75742841	MRPL19	NM_014763	SA	+	522	SNP_A-4254893	rs10166389	75758200
chr1	1250005	1254139	GLTPD1	NM_001029885	ND	+	837	SNP_A-1718890	rs1496555	2266413		chr14	20997023	21014961	RAB2B	NM_032846	NU	-	525	SNP_A-2247517	rs17792659	20952489
chr1	1236827	1249909	CPSF3L	NM_017871	SA	-	837	SNP_A-1677174	rs950122	886727		chr14	20997023	21014961	RAB2B	NM_032846	NU	-	525	SNP_A-1838226	rs10135215	21017697
chr1	1236827	1249909	CPSF3L	NM_017871	SA	-	837	SNP_A-1718890	rs1496555	2266413		chr14	21059071	21075177	SALL2	NM_005407	ND	-	525	SNP_A-4293458	rs8016621	21072301
chr1	1233856	1236919	PUSL1	NM_153339	SA	+	837	SNP_A-1677174	rs950122	886727		chr14	21059071	21075177	SALL2	NM_005407	ND	-	525	SNP_A-1911377	rs1263792	21039931
chr1	1233856	1236919	PUSL1	NM_153339	SA	+	837	SNP_A-1718890	rs1496555	2266413		chr14	21059071	21075177	SALL2	NM_005407	ND	-	525	SNP_A-1831356	rs10129436	21088750
chr17	37967617	37971821	COASY	NM_001042529	NU	+	846	SNP_A-1713553	rs8067384	37926265		chr14	21036122	21049297	METTL3	NM_019852	SA	-	525	SNP_A-1911377	rs1263792	21039931
chr17	37967617	37971821	COASY	NM_001042529	NU	+	846	SNP_A-1702629	rs2134808	38035609		chr14	21036122	21049297	METTL3	NM_019852	SA	-	525	SNP_A-1838226	rs10135215	21017697
chr17	37985058	38014928	FAM134C	NM_178126	ND	-	846	SNP_A-1713553	rs8067384	37926265		chr14	21036122	21049297	METTL3	NM_019852	SA	-	525	SNP_A-4293458	rs8016621	21072301
chr17	37985058	38014928	FAM134C	NM_178126	ND	-	846	SNP_A-1702629	rs2134808	38035609		chr14	21015174	21037157	TOX4	NM_014828	SA	+	525	SNP_A-1838226	rs10135215	21017697
chr17	37972603	37978746	MLX	NM_170607	SA	+	846	SNP_A-1713553	rs8067384	37926265		chr14	21015174	21037157	TOX4	NM_014828	SA	+	525	SNP_A-2247517	rs17792659	20952489
chr17	37972603	37978746	MLX	NM_170607	SA	+	846	SNP_A-1702629	rs2134808	38035609		chr14	21015174	21037157	TOX4	NM_014828	SA	+	525	SNP_A-1911377	rs1263792	21039931
chr17	37977858	37983273	PSMC3IP	NM_016556	SA	-	846	SNP_A-1713553	rs8067384	37926265		chr2	65069959	65104501	SLC1A4	NM_003038	NU	+	538	SNP_A-1963576	rs10490210	65082133
chr17	37977858	37983273	PSMC3IP	NM_016556	SA	-	846	SNP_A-1702629	rs2134808	38035609		chr2	65069959	65104501	SLC1A4	NM_003038	NU	+	538	SNP_A-1855938	rs11687281	65051180
chr8	145553032	145555754	GPR172A	NM_024531	NU	+	871	SNP_A-1695955	rs2717594	143902698		chr2	65069959	65104501	SLC1A4	NM_003038	NU	+	538	SNP_A-1809596	rs6750892	65111654
chr8	145553032	145555754	GPR172A	NM_024531	NU	+	871	SNP_A-1689758	rs9004	146039126		chr2	65308332	65351889	ACTR2	NM_001005386	ND	+	538	SNP_A-2097837	rs7603729	65343157
chr8	145608605	145612725	SLC39A4	NM_017767	ND	-	871	SNP_A-1695955	rs2717594	143902698		chr2	65308332	65351889	ACTR2	NM_001005386	ND	+	538	SNP_A-2159559	rs12470270	65301934
chr8	145608605	145612725	SLC39A4	NM_017767	ND	-	871	SNP_A-1689758	rs9004	146039126		chr2	65308332	65351889	ACTR2	NM_001005386	ND	+	538	SNP_A-1814884	rs6745303	65391845
chr8	145568538	145589259	ADCK5	NM_174922	SA	+	871	SNP_A-1695955	rs2717594	143902698		chr2	65136998	65167646	CEP68	NM_015147	SA	+	538	SNP_A-1963578	rs3732062	65139887
chr8	145568538	145589259	ADCK5	NM_174922	SA	+	871	SNP_A-1689758	rs9004	146039126		chr2	65136998	65167646	CEP68	NM_015147	SA	+	538	SNP_A-1815082	rs2540970	65166750
chr8	145589254	145605541	CPSF1	NM_013291	SA	-	871	SNP_A-1695955	rs2717594	143902698		chr2	65136998	65167646	CEP68	NM_015147	SA	+	538	SNP_A-1821422	rs1058922	65162192
chr8	145589254	145605541	CPSF1	NM_013291	SA	-	871	SNP_A-1689758	rs9004	146039126		chr2	65136998	65167646	CEP68	NM_015147	SA	+	538	SNP_A-1896972	rs9677813	65124171
chr19	55627971	55661395	MYBPC2	NM_004533	NU	+	877	SNP_A-1663133	rs683856	55514220		chr2	65136998	65167646	CEP68	NM_015147	SA	+	538	SNP_A-1813557	rs2249105	65199547
chr19	55627971	55661395	MYBPC2	NM_004533	NU	+	877	SNP_A-1680906	rs722035	55922035		chr2	65167492	65210793	RAB1A	NM_004161	SA	-	538	SNP_A-1813557	rs2249105	65199547
chr19	55701070	55706157	JOSD2	NM_138334	ND	-	877	SNP_A-1663133	rs683856	55514220		chr2	65167492	65210793	RAB1A	NM_004161	SA	-	538	SNP_A-1815082	rs2540970	65166750
chr19	55701070	55706157	JOSD2	NM_138334	ND	-	877	SNP_A-1680906	rs722035	55922035		chr2	65167492	65210793	RAB1A	NM_004161	SA	-	538	SNP_A-2047749	rs2723090	65212646
chr19	55671547	55678419	C19orf63	NM_175063	SA	+	877	SNP_A-1663133	rs683856	55514220		chr8	104452961	104464393	CTHRC1	NM_138455	NU	+	552	SNP_A-2194877	rs2575700	104436849
chr19	55671547	55678419	C19orf63	NM_175063	SA	+	877	SNP_A-1680906	rs722035	55922035		chr8	104452961	104464393	CTHRC1	NM_138455	NU	+	552	SNP_A-2308135	rs973242	104474116
chr19	55661858	55671815	FAM71E1	NM_138411	SA	-	877	SNP_A-1663133	rs683856	55514220		chr8	104582151	105334627	RIMS2	NM_001100117	ND	+	552	SNP_A-4275251	rs2892596	104729174
chr19	55661858	55671815	FAM71E1	NM_138411	SA	-	877	SNP_A-1680906	rs722035	55922035		chr8	104582151	105334627	RIMS2	NM_001100117	ND	+	552	SNP_A-1839733	rs7463328	104615314
chr13	36421909	36471504	ALG5	NM_013338	NU	-	901	SNP_A-1652140	rs10507443	36379922		chr8	104582151	105334627	RIMS2	NM_001100117	ND	+	552	SNP_A-4246985	rs16870474	104606752
chr13	36421909	36471504	ALG5	NM_013338	NU	-	901	SNP_A-1748945	rs10507444	36440420		chr8	104582151	105334627	RIMS2	NM_001100117	ND	+	552	SNP_A-4271204	---	104606572
chr13	36421909	36471504	ALG5	NM_013338	NU	-	901	SNP_A-1689474	rs4943438	36440916		chr8	104582151	105334627	RIMS2	NM_001100117	ND	+	552	SNP_A-1861463	rs17806104	104604687
chr13	36421909	36471504	ALG5	NM_013338	NU	-	901	SNP_A-1730738	rs4941856	36498199		chr8	104582151	105334627	RIMS2	NM_001100117	ND	+	552	SNP_A-4247103	rs10106319	104590191
chr13	37034719	37070981	POSTN	NM_006475	ND	-	901	SNP_A-1643465	rs9315500	37006472		chr8	104582151	105334627	RIMS2	NM_001100117	ND	+	552	SNP_A-1897732	rs2469978	104606891
chr13	37034719	37070981	POSTN	NM_006475	ND	-	901	SNP_A-1729271	rs1977278	37067923		chr8	104582151	105334627	RIMS2	NM_001100117	ND	+	552	SNP_A-1907174	rs2433253	104650493
chr13	37034719	37070981	POSTN	NM_006475	ND	-	901	SNP_A-1723260	rs1028728	37071816		chr8	104582151	105334627	RIMS2	NM_001100117	ND	+	552	SNP_A-4293067	rs7460950	104695406
chr13	36472916	36481533	EXOSC8	NM_181503	SA	+	901	SNP_A-1689474	rs4943438	36440916		chr8	104582151	105334627	RIMS2	NM_001100117	ND	+	552	SNP_A-4267128	rs7002996	104655831
chr13	36472916	36481533	EXOSC8	NM_181503	SA	+	901	SNP_A-1730738	rs4941856	36498199		chr8	104582151	105334627	RIMS2	NM_001100117	ND	+	552	SNP_A-1796121	rs1834571	104729075
chr13	36481452	36531850	FAM48A	NM_017569	SA	-	901	SNP_A-1689474	rs4943438	36440916		chr8	104582151	105334627	RIMS2	NM_001100117	ND	+	552	SNP_A-2051250	rs2388724	104695424
chr13	36481452	36531850	FAM48A	NM_017569	SA	-	901	SNP_A-1730738	rs4941856	36498199		chr8	104582151	105334627	RIMS2	NM_001100117	ND	+	552	SNP_A-1994500	rs2044530	105299798
chr13	36481452	36531850	FAM48A	NM_017569	SA	-	901	SNP_A-1730926	rs7338929	36499987		chr8	104582151	105334627	RIMS2	NM_001100117	ND	+	552	SNP_A-1826487	rs12707790	104755332
chr13	36481452	36531850	FAM48A	NM_017569	SA	-	901	SNP_A-1732358	rs2323166	36511323		chr8	104582151	105334627	RIMS2	NM_001100117	ND	+	552	SNP_A-1926074	rs13279844	105150171
chr13	36481452	36531850	FAM48A	NM_017569	SA	-	901	SNP_A-1734289	rs9285111	36520950		chr8	104582151	105334627	RIMS2	NM_001100117	ND	+	552	SNP_A-4247807	---	104850077
chr13	36481452	36531850	FAM48A	NM_017569	SA	-	901	SNP_A-1734399	rs2785620	36521269		chr8	104582151	105334627	RIMS2	NM_001100117	ND	+	552	SNP_A-4259459	rs1176674	104778770
chr13	36481452	36531850	FAM48A	NM_017569	SA	-	901	SNP_A-1665119	rs1199980	36558120		chr8	104582151	105334627	RIMS2	NM_001100117	ND	+	552	SNP_A-4293292	rs13364706	104774784
chr7	106685177	106802256	PRKAR2B	NM_002736	NU	+	903	SNP_A-1649123	rs10487272	106639651		chr8	104582151	105334627	RIMS2	NM_001100117	ND	+	552	SNP_A-4272302	rs16870636	104762861
chr7	106685177	106802256	PRKAR2B	NM_002736	NU	+	903	SNP_A-1654342	rs986994	106698066		chr8	104582151	105334627	RIMS2	NM_001100117	ND	+	552	SNP_A-1832987	rs11784498	104837123
chr7	106685177	106802256	PRKAR2B	NM_002736	NU	+	903	SNP_A-1662985	rs763386	106790674		chr8	104582151	105334627	RIMS2	NM_001100117	ND	+	552	SNP_A-1994492	rs3110474	104829528
chr7	106685177	106802256	PRKAR2B	NM_002736	NU	+	903	SNP_A-1703262	rs3801948	106832398		chr8	104582151	105334627	RIMS2	NM_001100117	ND	+	552	SNP_A-1919405	rs2935295	104930538
chr7	107007657	107050998	BCAP29	NM_018844	ND	+	903	SNP_A-1646827	rs10487275	107004230		chr8	104582151	105334627	RIMS2	NM_001100117	ND	+	552	SNP_A-1862173	rs1521061	104884548
chr7	107007657	107050998	BCAP29	NM_018844	ND	+	903	SNP_A-1704947	rs2158839	107089042		chr8	104582151	105334627	RIMS2	NM_001100117	ND	+	552	SNP_A-2025338	rs2441872	105244972
chr7	106630226	106991721	COG5	NM_006348	SA	-	903	SNP_A-1723187	rs997311	106546984		chr8	104582151	105334627	RIMS2	NM_001100117	ND	+	552	SNP_A-2031989	rs4276655	105158574
chr7	106630226	106991721	COG5	NM_006348	SA	-	903	SNP_A-1649123	rs10487272	106639651		chr8	104582151	105334627	RIMS2	NM_001100117	ND	+	552	SNP_A-2056298	rs2879855	105229245
chr7	106630226	106991721	COG5	NM_006348	SA	-	903	SNP_A-1654342	rs986994	106698066		chr8	104582151	105334627	RIMS2	NM_001100117	ND	+	552	SNP_A-2188210	rs13279907	105192212
chr7	106630226	106991721	COG5	NM_006348	SA	-	903	SNP_A-1662985	rs763386	106790674		chr8	104582151	105334627	RIMS2	NM_001100117	ND	+	552	SNP_A-1994493	rs7001645	105192526
chr7	106630226	106991721	COG5	NM_006348	SA	-	903	SNP_A-1703262	rs3801948	106832398		chr8	104582151	105334627	RIMS2	NM_001100117	ND	+	552	SNP_A-4290986	rs2441882	105253088
chr7	106630226	106991721	COG5	NM_006348	SA	-	903	SNP_A-1706318	rs10273733	106852072		chr8	104582151	105334627	RIMS2	NM_001100117	ND	+	552	SNP_A-2104748	rs17819924	105287134
chr7	106630226	106991721	COG5	NM_006348	SA	-	903	SNP_A-1706436	rs7806955	106852318		chr8	104582151	105334627	RIMS2	NM_001100117	ND	+	552	SNP_A-4248548	rs12549077	105288576
chr7	106630226	106991721	COG5	NM_006348	SA	-	903	SNP_A-1713715	rs2395911	106918064		chr8	104582151	105334627	RIMS2	NM_001100117	ND	+	552	SNP_A-1888317	rs2511587	105325461
chr7	106630226	106991721	COG5	NM_006348	SA	-	903	SNP_A-1646647	rs2269778	107002821		chr8	104582151	105334627	RIMS2	NM_001100117	ND	+	552	SNP_A-2196926	rs2028945	105330901
chr7	106991667	107006202	DUS4L	NM_181581	SA	+	903	SNP_A-1713715	rs2395911	106918064		chr8	104582151	105334627	RIMS2	NM_001100117	ND	+	552	SNP_A-2122747	rs2441811	105329524
chr7	106991667	107006202	DUS4L	NM_181581	SA	+	903	SNP_A-1646647	rs2269778	107002821		chr8	104582151	105334627	RIMS2	NM_001100117	ND	+	552	SNP_A-1851975	---	104565416
chr7	106991667	107006202	DUS4L	NM_181581	SA	+	903	SNP_A-1646827	rs10487275	107004230		chr8	104582151	105334627	RIMS2	NM_001100117	ND	+	552	SNP_A-4267129	rs1374518	105343467
chr7	106991667	107006202	DUS4L	NM_181581	SA	+	903	SNP_A-1704947	rs2158839	107089042		chr8	104496117	104524376	DCAF13	NM_015420	SA	+	552	SNP_A-2308135	rs973242	104474116
												chr8	104496117	104524376	DCAF13	NM_015420	SA	+	552	SNP_A-4267127	rs981816	104529533
												chr8	104480042	104496447	SLC25A32	NM_030780	SA	-	552	SNP_A-2308135	rs973242	104474116
												chr8	104480042	104496447	SLC25A32	NM_030780	SA	-	552	SNP_A-4267127	rs981816	104529533
												chr17	73201596	73231854	NUP85	NM_024844	NU	+	559	SNP_A-1841843	rs7213796	73230764
												chr17	73201596	73231854	NUP85	NM_024844	NU	+	559	SNP_A-2150820	rs934670	73230241
												chr17	73201596	73231854	NUP85	NM_024844	NU	+	559	SNP_A-2103833	rs9908508	73201616
												chr17	73201596	73231854	NUP85	NM_024844	NU	+	559	SNP_A-4292869	rs17548047	73208627
												chr17	73201596	73231854	NUP85	NM_024844	NU	+	559	SNP_A-2303645	rs2033714	73231655
												chr17	73201596	73231854	NUP85	NM_024844	NU	+	559	SNP_A-2024823	rs11651921	73201212
												chr17	73201596	73231854	NUP85	NM_024844	NU	+	559	SNP_A-2214533	rs16970485	73234027
												chr17	70780655	70797125	SLC25A19	NM_001126122	ND	-	559	SNP_A-4290170	rs2306219	70794231
												chr17	70780655	70797125	SLC25A19	NM_001126122	ND	-	559	SNP_A-1873300	rs10512603	70768040
												chr17	70780655	70797125	SLC25A19	NM_001126122	ND	-	559	SNP_A-4246529	rs8075669	70800526
												chr17	70773907	70778898	MIF4GD	NM_020679	SA	-	559	SNP_A-1873300	rs10512603	70768040
												chr17	70773907	70778898	MIF4GD	NM_020679	SA	-	559	SNP_A-4290170	rs2306219	70794231
												chr17	70769384	70774049	MRPS7	NM_015971	SA	+	559	SNP_A-1873300	rs10512603	70768040
												chr17	70769384	70774049	MRPS7	NM_015971	SA	+	559	SNP_A-4290170	rs2306219	70794231
												chr4	84547522	84596049	HEL308	NM_133636	NU	-	562	SNP_A-1785522	rs4453925	84587076
												chr4	84547522	84596049	HEL308	NM_133636	NU	-	562	SNP_A-2098402	rs6535451	84536797
												chr4	84547522	84596049	HEL308	NM_133636	NU	-	562	SNP_A-4296666	rs12501123	84597833
												chr4	84676676	84746050	AGPAT9	NM_032717	ND	+	562	SNP_A-1954070	rs1494961	84731659
												chr4	84676676	84746050	AGPAT9	NM_032717	ND	+	562	SNP_A-4243404	rs6821899	84731408
												chr4	84676676	84746050	AGPAT9	NM_032717	ND	+	562	SNP_A-1977861	rs17006841	84734382
												chr4	84676676	84746050	AGPAT9	NM_032717	ND	+	562	SNP_A-1977859	rs10516687	84733622
												chr4	84676676	84746050	AGPAT9	NM_032717	ND	+	562	SNP_A-4264335	rs17006837	84731871
												chr4	84676676	84746050	AGPAT9	NM_032717	ND	+	562	SNP_A-4290861	rs17006768	84666706
												chr4	84676676	84746050	AGPAT9	NM_032717	ND	+	562	SNP_A-1834509	rs12649417	84756169
												chr4	84601121	84625314	FAM175A	NM_139076	SA	-	562	SNP_A-4256547	rs11099594	84598026
												chr4	84601121	84625314	FAM175A	NM_139076	SA	-	562	SNP_A-1901806	rs4463059	84658867
												chr4	84596195	84601900	MRPS18C	NM_016067	SA	+	562	SNP_A-4256547	rs11099594	84598026
												chr4	84596195	84601900	MRPS18C	NM_016067	SA	+	562	SNP_A-4296666	rs12501123	84597833
												chr4	84596195	84601900	MRPS18C	NM_016067	SA	+	562	SNP_A-1785522	rs4453925	84587076
												chr4	84596195	84601900	MRPS18C	NM_016067	SA	+	562	SNP_A-1901806	rs4463059	84658867
												chr13	102216465	102224150	C13orf27	NM_138779	NU	-	589	SNP_A-2065710	rs17691879	102207120
												chr13	102216465	102224150	C13orf27	NM_138779	NU	-	589	SNP_A-1902737	rs12584268	102256492
												chr13	102296174	102326346	ERCC5	NM_000123	ND	+	589	SNP_A-2130148	rs4150351	102320968
												chr13	102296174	102326346	ERCC5	NM_000123	ND	+	589	SNP_A-4286530	rs4150353	102321068
												chr13	102296174	102326346	ERCC5	NM_000123	ND	+	589	SNP_A-1819075	rs943245	102295762
												chr13	102296174	102326346	ERCC5	NM_000123	ND	+	589	SNP_A-4293519	rs9554903	102340221
												chr13	102249399	102291882	BIVM	NM_017693	SA	+	589	SNP_A-1781540	rs9582635	102273497
												chr13	102249399	102291882	BIVM	NM_017693	SA	+	589	SNP_A-1902737	rs12584268	102256492
												chr13	102249399	102291882	BIVM	NM_017693	SA	+	589	SNP_A-1781325	rs1570544	102270073
												chr13	102249399	102291882	BIVM	NM_017693	SA	+	589	SNP_A-2260366	rs1536378	102270270
												chr13	102249399	102291882	BIVM	NM_017693	SA	+	589	SNP_A-2022930	rs7335175	102286665
												chr13	102249399	102291882	BIVM	NM_017693	SA	+	589	SNP_A-2200034	rs7334764	102286487
												chr13	102249399	102291882	BIVM	NM_017693	SA	+	589	SNP_A-2065710	rs17691879	102207120
												chr13	102249399	102291882	BIVM	NM_017693	SA	+	589	SNP_A-2136800	rs2016073	102295412
												chr13	102234631	102249405	KDELC1	NM_024089	SA	-	589	SNP_A-2065710	rs17691879	102207120
												chr13	102234631	102249405	KDELC1	NM_024089	SA	-	589	SNP_A-1902737	rs12584268	102256492
												chr5	140007567	140022249	IK	NM_006083	NU	+	590	SNP_A-4279741	rs2245643	140009964
												chr5	140007567	140022249	IK	NM_006083	NU	+	590	SNP_A-2247312	rs753279	140004002
												chr5	140007567	140022249	IK	NM_006083	NU	+	590	SNP_A-2110494	rs2563335	140024476
												chr5	140033673	140051155	HARS	NM_002109	ND	-	590	SNP_A-1872433	rs7706544	140050332
												chr5	140033673	140051155	HARS	NM_002109	ND	-	590	SNP_A-2110494	rs2563335	140024476
												chr5	140033673	140051155	HARS	NM_002109	ND	-	590	SNP_A-1983708	rs801168	140060482
												chr5	140030565	140033355	DND1	NM_194249	SA	-	590	SNP_A-2110494	rs2563335	140024476
												chr5	140030565	140033355	DND1	NM_194249	SA	-	590	SNP_A-1872433	rs7706544	140050332
												chr5	140024567	140030737	WDR55	NM_017706	SA	+	590	SNP_A-2110494	rs2563335	140024476
												chr5	140024567	140030737	WDR55	NM_017706	SA	+	590	SNP_A-1872433	rs7706544	140050332
												chr4	321595	357691	ZNF141	NM_003441	NU	+	592	SNP_A-2271053	---	328851
												chr4	321595	357691	ZNF141	NM_003441	NU	+	592	SNP_A-4284874	rs6599319	234361
												chr4	321595	357691	ZNF141	NM_003441	NU	+	592	SNP_A-4278130	rs2280249	411086
												chr4	609372	654571	PDE6B	NM_000283	ND	+	592	SNP_A-2163912	rs1127410	523001
												chr4	609372	654571	PDE6B	NM_000283	ND	+	592	SNP_A-2009503	rs4463020	656212
												chr4	483009	523312	PIGG	NM_017733	SA	+	592	SNP_A-2082395	rs7667922	487170
												chr4	483009	523312	PIGG	NM_017733	SA	+	592	SNP_A-2163912	rs1127410	523001
												chr4	483009	523312	PIGG	NM_017733	SA	+	592	SNP_A-2048004	rs11947207	435794
												chr4	483009	523312	PIGG	NM_017733	SA	+	592	SNP_A-2009503	rs4463020	656212
												chr4	423780	483442	ZNF721	NM_133474	SA	-	592	SNP_A-2048004	rs11947207	435794
												chr4	423780	483442	ZNF721	NM_133474	SA	-	592	SNP_A-4278130	rs2280249	411086
												chr4	423780	483442	ZNF721	NM_133474	SA	-	592	SNP_A-2082395	rs7667922	487170
												chr8	95801278	95875252	DPY19L4	NM_181787	NU	+	596	SNP_A-1931298	rs4377930	95863762
												chr8	95801278	95875252	DPY19L4	NM_181787	NU	+	596	SNP_A-1914409	rs1365203	95780644
												chr8	95801278	95875252	DPY19L4	NM_181787	NU	+	596	SNP_A-1787646	rs12543503	95881160
												chr8	96007376	96030791	TP53INP1	NM_033285	ND	-	596	SNP_A-2252812	rs10956932	96017378
												chr8	96007376	96030791	TP53INP1	NM_033285	ND	-	596	SNP_A-1961515	rs528390	95986717
												chr8	96007376	96030791	TP53INP1	NM_033285	ND	-	596	SNP_A-4286756	rs527234	96032974
												chr8	95961631	95976658	CCNE2	NM_057749	SA	-	596	SNP_A-1932098	rs11782617	95944398
												chr8	95961631	95976658	CCNE2	NM_057749	SA	-	596	SNP_A-2071098	rs16917117	95978674
												chr8	95904709	95961896	INTS8	NM_017864	SA	+	596	SNP_A-1932098	rs11782617	95944398
												chr8	95904709	95961896	INTS8	NM_017864	SA	+	596	SNP_A-4253023	rs7834966	95916372
												chr8	95904709	95961896	INTS8	NM_017864	SA	+	596	SNP_A-1787646	rs12543503	95881160
												chr8	95904709	95961896	INTS8	NM_017864	SA	+	596	SNP_A-2071098	rs16917117	95978674
												chr17	594410	602251	GEMIN4	NM_015721	NU	-	613	SNP_A-2279570	rs3744741	595982
												chr17	594410	602251	GEMIN4	NM_015721	NU	-	613	SNP_A-2105291	rs1062923	595817
												chr17	594410	602251	GEMIN4	NM_015721	NU	-	613	SNP_A-4242304	rs2291778	600568
												chr17	594410	602251	GEMIN4	NM_015721	NU	-	613	SNP_A-2068607	rs16954854	571615
												chr17	594410	602251	GEMIN4	NM_015721	NU	-	613	SNP_A-4247432	rs16955248	609123
												chr17	847106	852140	TIMM22	NM_013337	ND	+	613	SNP_A-2163645	rs2586279	827403
												chr17	847106	852140	TIMM22	NM_013337	ND	+	613	SNP_A-4245674	rs12602266	897708
												chr17	609321	632297	GLOD4	NM_016080	SA	-	613	SNP_A-4300038	rs2740345	614127
												chr17	609321	632297	GLOD4	NM_016080	SA	-	613	SNP_A-4247432	rs16955248	609123
												chr17	609321	632297	GLOD4	NM_016080	SA	-	613	SNP_A-1832718	rs623323	646770
												chr17	632262	642490	RNMTL1	NM_018146	SA	+	613	SNP_A-4300038	rs2740345	614127
												chr17	632262	642490	RNMTL1	NM_018146	SA	+	613	SNP_A-1832718	rs623323	646770
												chr2	27805892	27845963	ZNF512	NM_032434	NU	+	614	SNP_A-2182114	rs13398927	27785459
												chr2	27805892	27845963	ZNF512	NM_032434	NU	+	614	SNP_A-4295883	rs17006242	27912702
												chr2	27848087	27856112	MRPL33	NM_004891	ND	+	614	SNP_A-2182114	rs13398927	27785459
												chr2	27848087	27856112	MRPL33	NM_004891	ND	+	614	SNP_A-4295883	rs17006242	27912702
												chr2	27739841	27771351	SLC4A1AP	NM_018158	SA	+	614	SNP_A-1907794	rs2068834	27751190
												chr2	27739841	27771351	SLC4A1AP	NM_018158	SA	+	614	SNP_A-4257633	rs6718128	27745403
												chr2	27739841	27771351	SLC4A1AP	NM_018158	SA	+	614	SNP_A-1962497	rs1881396	27756252
												chr2	27739841	27771351	SLC4A1AP	NM_018158	SA	+	614	SNP_A-2285021	rs6547740	27766020
												chr2	27739841	27771351	SLC4A1AP	NM_018158	SA	+	614	SNP_A-1953590	rs4666005	27766890
												chr2	27739841	27771351	SLC4A1AP	NM_018158	SA	+	614	SNP_A-4274999	rs7605465	27737349
												chr2	27739841	27771351	SLC4A1AP	NM_018158	SA	+	614	SNP_A-2182114	rs13398927	27785459
												chr2	27727182	27739953	SUPT7L	NM_014860	SA	-	614	SNP_A-4274999	rs7605465	27737349
												chr2	27727182	27739953	SUPT7L	NM_014860	SA	-	614	SNP_A-2129602	rs6734059	27719805
												chr2	27727182	27739953	SUPT7L	NM_014860	SA	-	614	SNP_A-4257633	rs6718128	27745403
												chr11	111443732	111450105	PIH1D2	NM_138789	NU	-	620	SNP_A-1938285	rs7949136	111418574
												chr11	111443732	111450105	PIH1D2	NM_138789	NU	-	620	SNP_A-2287357	rs10812	111460712
												chr11	111462831	111471727	SDHD	NM_003002	ND	+	620	SNP_A-2028990	rs487201	111462353
												chr11	111462831	111471727	SDHD	NM_003002	ND	+	620	SNP_A-4255747	rs7104442	111487316
												chr11	111450177	111461084	C11orf57	NM_018195	SA	+	620	SNP_A-2287357	rs10812	111460712
												chr11	111450177	111461084	C11orf57	NM_018195	SA	+	620	SNP_A-1938285	rs7949136	111418574
												chr11	111450177	111461084	C11orf57	NM_018195	SA	+	620	SNP_A-2028990	rs487201	111462353
												chr11	111461081	111462669	TIMM8B	NM_012459	SA	-	620	SNP_A-2028990	rs487201	111462353
												chr11	111461081	111462669	TIMM8B	NM_012459	SA	-	620	SNP_A-2287357	rs10812	111460712
												chr11	111461081	111462669	TIMM8B	NM_012459	SA	-	620	SNP_A-4255747	rs7104442	111487316
												chr17	71161159	71168062	SSTR2	NM_001050	NU	+	631	SNP_A-1815282	rs1093994	71126389
												chr17	71161159	71168062	SSTR2	NM_001050	NU	+	631	SNP_A-1873480	rs3785433	71178628
												chr17	68791357	68819738	CDC42EP4	NM_012121	ND	-	631	SNP_A-4278203	rs12795	68792317
												chr17	68791357	68819738	CDC42EP4	NM_012121	ND	-	631	SNP_A-4293243	rs7359590	68798755
												chr17	68791357	68819738	CDC42EP4	NM_012121	ND	-	631	SNP_A-2109025	rs7210897	68767549
												chr17	68791357	68819738	CDC42EP4	NM_012121	ND	-	631	SNP_A-2104148	rs9900134	68825872
												chr17	68700767	68716238	COG1	NM_018714	SA	+	631	SNP_A-2109646	rs1010442	68704550
												chr17	68700767	68716238	COG1	NM_018714	SA	+	631	SNP_A-2271978	rs1551036	68709034
												chr17	68700767	68716238	COG1	NM_018714	SA	+	631	SNP_A-4251781	rs1466113	68676913
												chr17	68700767	68716238	COG1	NM_018714	SA	+	631	SNP_A-1791432	rs17248554	68717959
												chr17	68715086	68740128	FAM104A	NM_001098832	SA	-	631	SNP_A-1791432	rs17248554	68717959
												chr17	68715086	68740128	FAM104A	NM_001098832	SA	-	631	SNP_A-1864797	rs1123169	68739266
												chr17	68715086	68740128	FAM104A	NM_001098832	SA	-	631	SNP_A-2271978	rs1551036	68709034
												chr17	68715086	68740128	FAM104A	NM_001098832	SA	-	631	SNP_A-1807094	rs745143	68744282
												chr17	26205339	26220409	C17orf108	NM_001076680	NU	-	646	SNP_A-2098807	rs9890032	26190060
												chr17	26205339	26220409	C17orf108	NM_001076680	NU	-	646	SNP_A-2305753	rs9889755	26258631
												chr17	23708813	23713216	TMEM199	NM_152464	ND	+	646	SNP_A-2122788	rs3093704	23697443
												chr17	23708813	23713216	TMEM199	NM_152464	ND	+	646	SNP_A-2300898	rs2071379	23719959
												chr17	23697786	23708730	POLDIP2	NM_015584	SA	-	646	SNP_A-2122788	rs3093704	23697443
												chr17	23697786	23708730	POLDIP2	NM_015584	SA	-	646	SNP_A-2300898	rs2071379	23719959
												chr17	23686912	23698160	TNFAIP1	NM_021137	SA	+	646	SNP_A-2122788	rs3093704	23697443
												chr17	23686912	23698160	TNFAIP1	NM_021137	SA	+	646	SNP_A-1816289	rs3093720	23689895
												chr17	23686912	23698160	TNFAIP1	NM_021137	SA	+	646	SNP_A-1798688	rs16964224	23682289
												chr17	23686912	23698160	TNFAIP1	NM_021137	SA	+	646	SNP_A-2300898	rs2071379	23719959
												chr16	705173	707481	METRN	NM_024042	NU	+	670	SNP_A-2031318	rs6600231	706486
												chr16	705173	707481	METRN	NM_024042	NU	+	670	SNP_A-2266742	rs7199133	691874
												chr16	705173	707481	METRN	NM_024042	NU	+	670	SNP_A-4242696	rs11864516	725280
												chr16	716958	719716	HAGHL	NM_207112	ND	+	670	SNP_A-2031318	rs6600231	706486
												chr16	716958	719716	HAGHL	NM_207112	ND	+	670	SNP_A-4242696	rs11864516	725280
												chr16	712583	716460	CCDC78	NM_001031737	SA	-	670	SNP_A-2031318	rs6600231	706486
												chr16	712583	716460	CCDC78	NM_001031737	SA	-	670	SNP_A-4242696	rs11864516	725280
												chr16	711158	712590	FAM173A	NM_023933	SA	+	670	SNP_A-2031318	rs6600231	706486
												chr16	711158	712590	FAM173A	NM_023933	SA	+	670	SNP_A-4242696	rs11864516	725280
												chr13	72180495	72199939	C13orf37	NM_001071775	NU	-	690	SNP_A-2123785	rs9543095	72189166
												chr13	72180495	72199939	C13orf37	NM_001071775	NU	-	690	SNP_A-4248376	rs7326192	72191530
												chr13	72180495	72199939	C13orf37	NM_001071775	NU	-	690	SNP_A-1881105	rs9573013	72162073
												chr13	72180495	72199939	C13orf37	NM_001071775	NU	-	690	SNP_A-2156624	rs9543104	72205528
												chr13	72254230	72488592	KLF5	NM_006346	ND	+	690	SNP_A-4284166	rs9285282	72295989
												chr13	72254230	72488592	KLF5	NM_006346	ND	+	690	SNP_A-4254288	rs7335180	72274055
												chr13	72254230	72488592	KLF5	NM_006346	ND	+	690	SNP_A-2048928	rs7321718	72257693
												chr13	72254230	72488592	KLF5	NM_006346	ND	+	690	SNP_A-2086878	rs7981430	72266220
												chr13	72254230	72488592	KLF5	NM_006346	ND	+	690	SNP_A-2254403	rs2057584	72272128
												chr13	72254230	72488592	KLF5	NM_006346	ND	+	690	SNP_A-4290959	rs12874868	72288448
												chr13	72254230	72488592	KLF5	NM_006346	ND	+	690	SNP_A-4290783	rs9285281	72295546
												chr13	72254230	72488592	KLF5	NM_006346	ND	+	690	SNP_A-2303334	rs17089866	72468596
												chr13	72254230	72488592	KLF5	NM_006346	ND	+	690	SNP_A-2162070	rs7993642	72342465
												chr13	72254230	72488592	KLF5	NM_006346	ND	+	690	SNP_A-2310163	rs11839523	72316727
												chr13	72254230	72488592	KLF5	NM_006346	ND	+	690	SNP_A-1927702	rs4885048	72340796
												chr13	72254230	72488592	KLF5	NM_006346	ND	+	690	SNP_A-1960257	rs9543150	72339918
												chr13	72254230	72488592	KLF5	NM_006346	ND	+	690	SNP_A-4286412	rs1343804	72390149
												chr13	72254230	72488592	KLF5	NM_006346	ND	+	690	SNP_A-2064708	rs11148924	72344412
												chr13	72254230	72488592	KLF5	NM_006346	ND	+	690	SNP_A-2117678	rs7993437	72365000
												chr13	72254230	72488592	KLF5	NM_006346	ND	+	690	SNP_A-2186444	rs7326857	72213267
												chr13	72254230	72488592	KLF5	NM_006346	ND	+	690	SNP_A-2302927	rs4883921	72496577
												chr13	72200042	72228329	C13orf34	NM_024808	SA	+	690	SNP_A-2186444	rs7326857	72213267
												chr13	72200042	72228329	C13orf34	NM_024808	SA	+	690	SNP_A-2302789	rs7327083	72212826
												chr13	72200042	72228329	C13orf34	NM_024808	SA	+	690	SNP_A-1865520	rs9543105	72206031
												chr13	72200042	72228329	C13orf34	NM_024808	SA	+	690	SNP_A-2156624	rs9543104	72205528
												chr13	72200042	72228329	C13orf34	NM_024808	SA	+	690	SNP_A-4260024	rs9573023	72211489
												chr13	72200042	72228329	C13orf34	NM_024808	SA	+	690	SNP_A-4248376	rs7326192	72191530
												chr13	72200042	72228329	C13orf34	NM_024808	SA	+	690	SNP_A-2048928	rs7321718	72257693
												chr13	72227541	72254007	DIS3	NM_014953	SA	-	690	SNP_A-2186444	rs7326857	72213267
												chr13	72227541	72254007	DIS3	NM_014953	SA	-	690	SNP_A-2048928	rs7321718	72257693
												chr12	21311650	21439638	SLCO1A2	NM_134431	NU	-	692	SNP_A-1823102	rs11045918	21311979
												chr12	21311650	21439638	SLCO1A2	NM_134431	NU	-	692	SNP_A-2190588	rs1979405	21387177
												chr12	21311650	21439638	SLCO1A2	NM_134431	NU	-	692	SNP_A-4278713	rs4148988	21369257
												chr12	21311650	21439638	SLCO1A2	NM_134431	NU	-	692	SNP_A-2228312	rs3794319	21350067
												chr12	21311650	21439638	SLCO1A2	NM_134431	NU	-	692	SNP_A-4286820	rs11045925	21317714
												chr12	21311650	21439638	SLCO1A2	NM_134431	NU	-	692	SNP_A-2310656	rs2417974	21354746
												chr12	21311650	21439638	SLCO1A2	NM_134431	NU	-	692	SNP_A-4271230	rs2900476	21227330
												chr12	21311650	21439638	SLCO1A2	NM_134431	NU	-	692	SNP_A-2148585	rs11046039	21471475
												chr12	21545965	21562604	GOLT1B	NM_016072	ND	+	692	SNP_A-1814125	rs4762834	21549121
												chr12	21545965	21562604	GOLT1B	NM_016072	ND	+	692	SNP_A-2230209	rs12231436	21540806
												chr12	21545965	21562604	GOLT1B	NM_016072	ND	+	692	SNP_A-1819461	rs2110162	21562833
												chr12	21481877	21514551	PYROXD1	NM_024854	SA	+	692	SNP_A-4302228	rs7136257	21486657
												chr12	21481877	21514551	PYROXD1	NM_024854	SA	+	692	SNP_A-4255357	rs7136265	21486681
												chr12	21481877	21514551	PYROXD1	NM_024854	SA	+	692	SNP_A-2148585	rs11046039	21471475
												chr12	21481877	21514551	PYROXD1	NM_024854	SA	+	692	SNP_A-1861520	rs10841833	21528492
												chr12	21513964	21545796	RECQL	NM_002907	SA	-	692	SNP_A-4260341	rs1065751	21534490
												chr12	21513964	21545796	RECQL	NM_002907	SA	-	692	SNP_A-1861520	rs10841833	21528492
												chr12	21513964	21545796	RECQL	NM_002907	SA	-	692	SNP_A-2230209	rs12231436	21540806
												chr12	21513964	21545796	RECQL	NM_002907	SA	-	692	SNP_A-4301831	rs2110159	21540427
												chr12	21513964	21545796	RECQL	NM_002907	SA	-	692	SNP_A-4255357	rs7136265	21486681
												chr12	21513964	21545796	RECQL	NM_002907	SA	-	692	SNP_A-1814125	rs4762834	21549121
												chr1	84646621	84653279	DNASE2B	NM_058248	NU	+	696	SNP_A-2292490	rs10493745	84647234
												chr1	84646621	84653279	DNASE2B	NM_058248	NU	+	696	SNP_A-2178564	rs7514763	84642187
												chr1	84646621	84653279	DNASE2B	NM_058248	NU	+	696	SNP_A-1948847	rs12126584	84668879
												chr1	84881977	84928828	SSX2IP	NM_014021	ND	-	696	SNP_A-2290771	rs12032677	84928733
												chr1	84881977	84928828	SSX2IP	NM_014021	ND	-	696	SNP_A-2206333	rs4463688	84926654
												chr1	84881977	84928828	SSX2IP	NM_014021	ND	-	696	SNP_A-1944483	rs4471288	84926564
												chr1	84881977	84928828	SSX2IP	NM_014021	ND	-	696	SNP_A-1954451	rs9661716	84918350
												chr1	84881977	84928828	SSX2IP	NM_014021	ND	-	696	SNP_A-4279460	rs11161436	84918498
												chr1	84881977	84928828	SSX2IP	NM_014021	ND	-	696	SNP_A-2117943	rs12744552	84928706
												chr1	84881977	84928828	SSX2IP	NM_014021	ND	-	696	SNP_A-4268068	rs2994609	84871661
												chr1	84881977	84928828	SSX2IP	NM_014021	ND	-	696	SNP_A-4257438	rs4907093	84932858
												chr1	84736593	84744850	GNG5	NM_005274	SA	-	696	SNP_A-1918763	rs17111440	84733298
												chr1	84736593	84744850	GNG5	NM_005274	SA	-	696	SNP_A-1937995	rs12408872	84746131
												chr1	84717507	84736621	RPF1	NM_025065	SA	+	696	SNP_A-1918763	rs17111440	84733298
												chr1	84717507	84736621	RPF1	NM_025065	SA	+	696	SNP_A-1948847	rs12126584	84668879
												chr1	84717507	84736621	RPF1	NM_025065	SA	+	696	SNP_A-1937995	rs12408872	84746131
												chr19	45889273	45914440	ADCK4	NM_024876	NU	-	702	SNP_A-2245690	rs2561543	45879279
												chr19	45889273	45914440	ADCK4	NM_024876	NU	-	702	SNP_A-2072167	rs2561528	45918255
												chr19	45948618	45963134	SNRPA	NM_004596	ND	+	702	SNP_A-1780899	rs2607414	45958969
												chr19	45948618	45963134	SNRPA	NM_004596	ND	+	702	SNP_A-4300094	rs2607418	45949236
												chr19	45948618	45963134	SNRPA	NM_004596	ND	+	702	SNP_A-2034449	rs2607420	45936727
												chr19	45948618	45963134	SNRPA	NM_004596	ND	+	702	SNP_A-2110377	rs2607426	45966553
												chr19	45938600	45948248	C19orf54	NM_198476	SA	-	702	SNP_A-2034449	rs2607420	45936727
												chr19	45938600	45948248	C19orf54	NM_198476	SA	-	702	SNP_A-4300094	rs2607418	45949236
												chr19	45914847	45938603	ITPKC	NM_025194	SA	+	702	SNP_A-2034449	rs2607420	45936727
												chr19	45914847	45938603	ITPKC	NM_025194	SA	+	702	SNP_A-2072167	rs2561528	45918255
												chr19	45914847	45938603	ITPKC	NM_025194	SA	+	702	SNP_A-2245690	rs2561543	45879279
												chr19	45914847	45938603	ITPKC	NM_025194	SA	+	702	SNP_A-4300094	rs2607418	45949236
												chr8	33347885	33450206	FUT10	NM_032664	NU	-	729	SNP_A-4292940	rs2732256	33415241
												chr8	33347885	33450206	FUT10	NM_032664	NU	-	729	SNP_A-2200709	rs16880920	33389402
												chr8	33347885	33450206	FUT10	NM_032664	NU	-	729	SNP_A-4273716	rs7840631	33354904
												chr8	33347885	33450206	FUT10	NM_032664	NU	-	729	SNP_A-2051020	rs10113699	33389173
												chr8	33347885	33450206	FUT10	NM_032664	NU	-	729	SNP_A-1787268	rs16880852	33366227
												chr8	33347885	33450206	FUT10	NM_032664	NU	-	729	SNP_A-4299861	rs1568117	33362481
												chr8	33347885	33450206	FUT10	NM_032664	NU	-	729	SNP_A-4260617	rs7813318	33389287
												chr8	33347885	33450206	FUT10	NM_032664	NU	-	729	SNP_A-2040084	rs16880929	33389670
												chr8	33347885	33450206	FUT10	NM_032664	NU	-	729	SNP_A-4246185	rs9656765	33393968
												chr8	33347885	33450206	FUT10	NM_032664	NU	-	729	SNP_A-2021250	rs9656764	33393941
												chr8	33347885	33450206	FUT10	NM_032664	NU	-	729	SNP_A-2142522	rs16880931	33390110
												chr8	33347885	33450206	FUT10	NM_032664	NU	-	729	SNP_A-1814988	rs2732315	33432871
												chr8	33347885	33450206	FUT10	NM_032664	NU	-	729	SNP_A-2142748	rs2732303	33422558
												chr8	33347885	33450206	FUT10	NM_032664	NU	-	729	SNP_A-2256854	rs938641	33416511
												chr8	33347885	33450206	FUT10	NM_032664	NU	-	729	SNP_A-1824279	rs2468549	33421163
												chr8	33347885	33450206	FUT10	NM_032664	NU	-	729	SNP_A-1903022	rs6995454	33423035
												chr8	33347885	33450206	FUT10	NM_032664	NU	-	729	SNP_A-1801200	rs2676407	33442047
												chr8	33347885	33450206	FUT10	NM_032664	NU	-	729	SNP_A-2090191	rs1474035	33347704
												chr8	33347885	33450206	FUT10	NM_032664	NU	-	729	SNP_A-1947783	rs6989048	33488624
												chr8	33524814	33544185	RNF122	NM_024787	ND	-	729	SNP_A-2243208	rs1440530	33534036
												chr8	33524814	33544185	RNF122	NM_024787	ND	-	729	SNP_A-1947783	rs6989048	33488624
												chr8	33524814	33544185	RNF122	NM_024787	ND	-	729	SNP_A-4242218	rs7841080	33547819
												chr8	33475777	33490245	C8orf41	NM_001102401	SA	-	729	SNP_A-1947783	rs6989048	33488624
												chr8	33475777	33490245	C8orf41	NM_001102401	SA	-	729	SNP_A-1801200	rs2676407	33442047
												chr8	33475777	33490245	C8orf41	NM_001102401	SA	-	729	SNP_A-2243208	rs1440530	33534036
												chr8	33462226	33478319	MAK16	NM_032509	SA	+	729	SNP_A-1801200	rs2676407	33442047
												chr8	33462226	33478319	MAK16	NM_032509	SA	+	729	SNP_A-1947783	rs6989048	33488624
												chr16	56038902	56052680	COQ9	NM_020312	NU	+	741	SNP_A-2167794	rs588430	56032472
												chr16	56038902	56052680	COQ9	NM_020312	NU	+	741	SNP_A-4273901	rs601194	56060714
												chr16	56103590	56127978	CCDC102A	NM_033212	ND	-	741	SNP_A-1827845	rs8055133	56119355
												chr16	56103590	56127978	CCDC102A	NM_033212	ND	-	741	SNP_A-2227539	rs11076193	56097198
												chr16	56103590	56127978	CCDC102A	NM_033212	ND	-	741	SNP_A-2300112	rs7185200	56143736
												chr16	56063378	56077828	DOK4	NM_018110	SA	-	741	SNP_A-4296575	rs598486	56069126
												chr16	56063378	56077828	DOK4	NM_018110	SA	-	741	SNP_A-2226167	rs170365	56060861
												chr16	56063378	56077828	DOK4	NM_018110	SA	-	741	SNP_A-1944186	rs17546208	56097012
												chr16	56054051	56063422	POLR2C	NM_032940	SA	+	741	SNP_A-2226167	rs170365	56060861
												chr16	56054051	56063422	POLR2C	NM_032940	SA	+	741	SNP_A-2292742	rs2161647	56060831
												chr16	56054051	56063422	POLR2C	NM_032940	SA	+	741	SNP_A-4273901	rs601194	56060714
												chr16	56054051	56063422	POLR2C	NM_032940	SA	+	741	SNP_A-2167794	rs588430	56032472
												chr16	56054051	56063422	POLR2C	NM_032940	SA	+	741	SNP_A-4296575	rs598486	56069126
												chr10	127467136	127501827	UROS	NM_000375	NU	-	757	SNP_A-4276770	rs3740179	127473563
												chr10	127467136	127501827	UROS	NM_000375	NU	-	757	SNP_A-2259831	rs11244653	127471364
												chr10	127467136	127501827	UROS	NM_000375	NU	-	757	SNP_A-4268997	rs2027515	127485822
												chr10	127467136	127501827	UROS	NM_000375	NU	-	757	SNP_A-2181577	rs3814624	127481155
												chr10	127467136	127501827	UROS	NM_000375	NU	-	757	SNP_A-2006463	rs1571278	127475244
												chr10	127467136	127501827	UROS	NM_000375	NU	-	757	SNP_A-2006462	rs2281956	127474533
												chr10	127467136	127501827	UROS	NM_000375	NU	-	757	SNP_A-4304541	rs10751533	127473954
												chr10	127467136	127501827	UROS	NM_000375	NU	-	757	SNP_A-2006464	rs10510149	127485797
												chr10	127467136	127501827	UROS	NM_000375	NU	-	757	SNP_A-4251205	rs10901450	127499284
												chr10	127467136	127501827	UROS	NM_000375	NU	-	757	SNP_A-1887998	rs2170643	127455338
												chr10	127467136	127501827	UROS	NM_000375	NU	-	757	SNP_A-1842005	rs11244667	127508528
												chr10	127575097	127688151	FANK1	NM_145235	ND	+	757	SNP_A-2266876	rs10901495	127661193
												chr10	127575097	127688151	FANK1	NM_145235	ND	+	757	SNP_A-4259138	rs11244748	127660416
												chr10	127575097	127688151	FANK1	NM_145235	ND	+	757	SNP_A-1802489	rs10794045	127643930
												chr10	127575097	127688151	FANK1	NM_145235	ND	+	757	SNP_A-2117746	rs11599031	127635773
												chr10	127575097	127688151	FANK1	NM_145235	ND	+	757	SNP_A-2215666	rs7097500	127651366
												chr10	127575097	127688151	FANK1	NM_145235	ND	+	757	SNP_A-4279041	rs10901493	127660401
												chr10	127575097	127688151	FANK1	NM_145235	ND	+	757	SNP_A-1936870	rs4420176	127666188
												chr10	127575097	127688151	FANK1	NM_145235	ND	+	757	SNP_A-4259530	rs11244672	127530311
												chr10	127575097	127688151	FANK1	NM_145235	ND	+	757	SNP_A-2093997	rs7090064	127691801
												chr10	127502104	127515112	BCCIP	NM_078468	SA	+	757	SNP_A-1842005	rs11244667	127508528
												chr10	127502104	127515112	BCCIP	NM_078468	SA	+	757	SNP_A-4251205	rs10901450	127499284
												chr10	127502104	127515112	BCCIP	NM_078468	SA	+	757	SNP_A-4259530	rs11244672	127530311
												chr10	127514898	127559874	DHX32	NM_018180	SA	-	757	SNP_A-4259530	rs11244672	127530311
												chr10	127514898	127559874	DHX32	NM_018180	SA	-	757	SNP_A-1842005	rs11244667	127508528
												chr10	127514898	127559874	DHX32	NM_018180	SA	-	757	SNP_A-2117746	rs11599031	127635773
												chr17	18117959	18159046	TOP3A	NM_004618	NU	-	791	SNP_A-1919461	rs17805706	18118303
												chr17	18117959	18159046	TOP3A	NM_004618	NU	-	791	SNP_A-1857880	rs9903762	18121414
												chr17	18117959	18159046	TOP3A	NM_004618	NU	-	791	SNP_A-4256949	rs7215839	18155805
												chr17	18117959	18159046	TOP3A	NM_004618	NU	-	791	SNP_A-2068274	rs8078015	18117814
												chr17	18117959	18159046	TOP3A	NM_004618	NU	-	791	SNP_A-2294356	rs3829956	18160560
												chr17	18427446	18469570	CCDC144B	NM_182568	ND	-	791	SNP_A-4288097	rs4924758	18308103
												chr17	18427446	18469570	CCDC144B	NM_182568	ND	-	791	SNP_A-2117806	rs1969050	18543257
												chr17	18171919	18207581	SHMT1	NM_148918	SA	-	791	SNP_A-2116928	rs2461838	18205989
												chr17	18171919	18207581	SHMT1	NM_148918	SA	-	791	SNP_A-4286433	rs17806489	18190336
												chr17	18171919	18207581	SHMT1	NM_148918	SA	-	791	SNP_A-2022598	rs2125154	18173683
												chr17	18171919	18207581	SHMT1	NM_148918	SA	-	791	SNP_A-2294356	rs3829956	18160560
												chr17	18171919	18207581	SHMT1	NM_148918	SA	-	791	SNP_A-1874429	rs9901160	18215868
												chr17	18159318	18172095	SMCR8	NM_144775	SA	+	791	SNP_A-2294356	rs3829956	18160560
												chr17	18159318	18172095	SMCR8	NM_144775	SA	+	791	SNP_A-4256949	rs7215839	18155805
												chr17	18159318	18172095	SMCR8	NM_144775	SA	+	791	SNP_A-2022598	rs2125154	18173683
												chr17	36186585	36192312	KRT27	NM_181537	NU	-	799	SNP_A-2110847	rs17558560	36190185
												chr17	36186585	36192312	KRT27	NM_181537	NU	-	799	SNP_A-2299125	rs981684	36189338
												chr17	36186585	36192312	KRT27	NM_181537	NU	-	799	SNP_A-4257585	rs16966237	36165907
												chr17	36186585	36192312	KRT27	NM_181537	NU	-	799	SNP_A-1924357	rs9895468	36194010
												chr17	36270955	36276988	KRT12	NM_000223	ND	-	799	SNP_A-1782954	rs2469831	36253248
												chr17	36270955	36276988	KRT12	NM_000223	ND	-	799	SNP_A-1872661	rs16966376	36289099
												chr17	36227895	36232373	KRT10	NM_000421	SA	-	799	SNP_A-2152933	rs16966289	36204459
												chr17	36227895	36232373	KRT10	NM_000421	SA	-	799	SNP_A-2151115	rs2469837	36251126
												chr17	36228899	36246052	TMEM99	NM_145274	SA	+	799	SNP_A-2152933	rs16966289	36204459
												chr17	36228899	36246052	TMEM99	NM_145274	SA	+	799	SNP_A-2151115	rs2469837	36251126
												chr9	139596351	139604758	ZMYND19	NM_138462	NU	-	811	SNP_A-4276909	rs1820789	138363203
												chr9	139725237	139850399	EHMT1	NM_024757	ND	+	811	SNP_A-4276909	rs1820789	138363203
												chr9	139619916	139629632	ARRDC1	NM_152285	SA	+	811	SNP_A-4276909	rs1820789	138363203
												chr9	139629610	139633070	C9orf37	NM_032937	SA	-	811	SNP_A-4276909	rs1820789	138363203
												chr17	45800226	45805561	MRPL27	NM_016504	NU	-	827	SNP_A-1789313	rs16948951	45803022
												chr17	45800226	45805561	MRPL27	NM_016504	NU	-	827	SNP_A-4290551	rs16948948	45802927
												chr17	45800226	45805561	MRPL27	NM_016504	NU	-	827	SNP_A-2228763	rs17714590	45800191
												chr17	45800226	45805561	MRPL27	NM_016504	NU	-	827	SNP_A-2253806	rs16948981	45812250
												chr17	45858517	45907199	ACSF2	NM_025149	ND	+	827	SNP_A-4259421	rs11656959	45865101
												chr17	45858517	45907199	ACSF2	NM_025149	ND	+	827	SNP_A-2077925	rs4794146	45873073
												chr17	45858517	45907199	ACSF2	NM_025149	ND	+	827	SNP_A-2230904	rs9674937	45894034
												chr17	45858517	45907199	ACSF2	NM_025149	ND	+	827	SNP_A-2282289	rs17560706	45884616
												chr17	45858517	45907199	ACSF2	NM_025149	ND	+	827	SNP_A-2050996	rs16970119	45838960
												chr17	45858517	45907199	ACSF2	NM_025149	ND	+	827	SNP_A-1956037	rs4794152	45911628
												chr17	45805588	45813817	EME1	NM_152463	SA	+	827	SNP_A-2097932	rs17715019	45813438
												chr17	45805588	45813817	EME1	NM_152463	SA	+	827	SNP_A-2253806	rs16948981	45812250
												chr17	45805588	45813817	EME1	NM_152463	SA	+	827	SNP_A-1789313	rs16948951	45803022
												chr17	45805588	45813817	EME1	NM_152463	SA	+	827	SNP_A-1858025	rs17777399	45821565
												chr17	45813598	45829831	LRRC59	NM_018509	SA	-	827	SNP_A-1858025	rs17777399	45821565
												chr17	45813598	45829831	LRRC59	NM_018509	SA	-	827	SNP_A-1894733	rs17777728	45829154
												chr17	45813598	45829831	LRRC59	NM_018509	SA	-	827	SNP_A-1915189	rs12453085	45822988
												chr17	45813598	45829831	LRRC59	NM_018509	SA	-	827	SNP_A-1858027	rs17715215	45821738
												chr17	45813598	45829831	LRRC59	NM_018509	SA	-	827	SNP_A-1858026	rs16949022	45821595
												chr17	45813598	45829831	LRRC59	NM_018509	SA	-	827	SNP_A-4250193	rs917026	45828852
												chr17	45813598	45829831	LRRC59	NM_018509	SA	-	827	SNP_A-2097932	rs17715019	45813438
												chr17	45813598	45829831	LRRC59	NM_018509	SA	-	827	SNP_A-2299865	rs9908382	45838087
												chr1	1218806	1228503	ACAP3	NM_030649	NU	-	837	SNP_A-2291997	rs11260562	1205233
												chr1	1218806	1228503	ACAP3	NM_030649	NU	-	837	SNP_A-4277872	rs6685064	1251215
												chr1	1250005	1254139	GLTPD1	NM_001029885	ND	+	837	SNP_A-4277872	rs6685064	1251215
												chr1	1250005	1254139	GLTPD1	NM_001029885	ND	+	837	SNP_A-2291997	rs11260562	1205233
												chr1	1250005	1254139	GLTPD1	NM_001029885	ND	+	837	SNP_A-2118217	rs1695824	1450837
												chr1	1236827	1249909	CPSF3L	NM_017871	SA	-	837	SNP_A-2291997	rs11260562	1205233
												chr1	1236827	1249909	CPSF3L	NM_017871	SA	-	837	SNP_A-4277872	rs6685064	1251215
												chr1	1233856	1236919	PUSL1	NM_153339	SA	+	837	SNP_A-2291997	rs11260562	1205233
												chr1	1233856	1236919	PUSL1	NM_153339	SA	+	837	SNP_A-4277872	rs6685064	1251215
												chr17	37967617	37971821	COASY	NM_001042529	NU	+	846	SNP_A-2110734	rs598126	37970046
												chr17	37967617	37971821	COASY	NM_001042529	NU	+	846	SNP_A-1853673	rs8067384	37926265
												chr17	37967617	37971821	COASY	NM_001042529	NU	+	846	SNP_A-1811737	rs9903251	37988603
												chr17	37985058	38014928	FAM134C	NM_178126	ND	-	846	SNP_A-1811737	rs9903251	37988603
												chr17	37985058	38014928	FAM134C	NM_178126	ND	-	846	SNP_A-2148906	rs4792992	37990643
												chr17	37985058	38014928	FAM134C	NM_178126	ND	-	846	SNP_A-2110734	rs598126	37970046
												chr17	37985058	38014928	FAM134C	NM_178126	ND	-	846	SNP_A-4294921	rs7220074	38021312
												chr17	37972603	37978746	MLX	NM_170607	SA	+	846	SNP_A-2110734	rs598126	37970046
												chr17	37972603	37978746	MLX	NM_170607	SA	+	846	SNP_A-1811737	rs9903251	37988603
												chr17	37977858	37983273	PSMC3IP	NM_016556	SA	-	846	SNP_A-2110734	rs598126	37970046
												chr17	37977858	37983273	PSMC3IP	NM_016556	SA	-	846	SNP_A-1811737	rs9903251	37988603
												chr8	145553032	145555754	GPR172A	NM_024531	NU	+	871	SNP_A-2185567	rs4279640	145502413
												chr8	145553032	145555754	GPR172A	NM_024531	NU	+	871	SNP_A-1841750	rs3735840	145623814
												chr8	145608605	145612725	SLC39A4	NM_017767	ND	-	871	SNP_A-2185567	rs4279640	145502413
												chr8	145608605	145612725	SLC39A4	NM_017767	ND	-	871	SNP_A-1841750	rs3735840	145623814
												chr8	145568538	145589259	ADCK5	NM_174922	SA	+	871	SNP_A-2185567	rs4279640	145502413
												chr8	145568538	145589259	ADCK5	NM_174922	SA	+	871	SNP_A-1841750	rs3735840	145623814
												chr8	145589254	145605541	CPSF1	NM_013291	SA	-	871	SNP_A-2185567	rs4279640	145502413
												chr8	145589254	145605541	CPSF1	NM_013291	SA	-	871	SNP_A-1841750	rs3735840	145623814
												chr19	55627971	55661395	MYBPC2	NM_004533	NU	+	877	SNP_A-4294783	rs1673028	55644865
												chr19	55627971	55661395	MYBPC2	NM_004533	NU	+	877	SNP_A-2261534	rs3892478	55630678
												chr19	55627971	55661395	MYBPC2	NM_004533	NU	+	877	SNP_A-4260413	rs3219385	55598980
												chr19	55627971	55661395	MYBPC2	NM_004533	NU	+	877	SNP_A-4272845	rs2272324	55675357
												chr19	55701070	55706157	JOSD2	NM_138334	ND	-	877	SNP_A-4281540	rs11672743	55703685
												chr19	55701070	55706157	JOSD2	NM_138334	ND	-	877	SNP_A-1941460	rs12609653	55690237
												chr19	55701070	55706157	JOSD2	NM_138334	ND	-	877	SNP_A-1932501	rs1862479	55721414
												chr19	55671547	55678419	C19orf63	NM_175063	SA	+	877	SNP_A-4272845	rs2272324	55675357
												chr19	55671547	55678419	C19orf63	NM_175063	SA	+	877	SNP_A-4294783	rs1673028	55644865
												chr19	55671547	55678419	C19orf63	NM_175063	SA	+	877	SNP_A-1941460	rs12609653	55690237
												chr19	55661858	55671815	FAM71E1	NM_138411	SA	-	877	SNP_A-4294783	rs1673028	55644865
												chr19	55661858	55671815	FAM71E1	NM_138411	SA	-	877	SNP_A-4272845	rs2272324	55675357
												chr13	36421909	36471504	ALG5	NM_013338	NU	-	901	SNP_A-2129457	rs9547711	36449233
												chr13	36421909	36471504	ALG5	NM_013338	NU	-	901	SNP_A-1949661	rs8000946	36445260
												chr13	36421909	36471504	ALG5	NM_013338	NU	-	901	SNP_A-4283114	rs568865	36398101
												chr13	36421909	36471504	ALG5	NM_013338	NU	-	901	SNP_A-1793837	rs9547717	36477480
												chr13	37034719	37070981	POSTN	NM_006475	ND	-	901	SNP_A-4275480	rs9576308	37059401
												chr13	37034719	37070981	POSTN	NM_006475	ND	-	901	SNP_A-1913240	rs9576309	37059563
												chr13	37034719	37070981	POSTN	NM_006475	ND	-	901	SNP_A-2052673	rs4365181	37066372
												chr13	37034719	37070981	POSTN	NM_006475	ND	-	901	SNP_A-1896311	rs7994218	37033603
												chr13	37034719	37070981	POSTN	NM_006475	ND	-	901	SNP_A-4273064	rs1924299	37082054
												chr13	36472916	36481533	EXOSC8	NM_181503	SA	+	901	SNP_A-1793837	rs9547717	36477480
												chr13	36472916	36481533	EXOSC8	NM_181503	SA	+	901	SNP_A-2129457	rs9547711	36449233
												chr13	36472916	36481533	EXOSC8	NM_181503	SA	+	901	SNP_A-1871725	rs9547718	36490604
												chr13	36481452	36531850	FAM48A	NM_017569	SA	-	901	SNP_A-2126612	rs17054817	36501336
												chr13	36481452	36531850	FAM48A	NM_017569	SA	-	901	SNP_A-1871725	rs9547718	36490604
												chr13	36481452	36531850	FAM48A	NM_017569	SA	-	901	SNP_A-2126615	rs7324275	36512766
												chr13	36481452	36531850	FAM48A	NM_017569	SA	-	901	SNP_A-1793837	rs9547717	36477480
												chr13	36481452	36531850	FAM48A	NM_017569	SA	-	901	SNP_A-1924475	rs1781659	36554157
												chr7	106685177	106802256	PRKAR2B	NM_002736	NU	+	903	SNP_A-2207423	rs2520241	106729394
												chr7	106685177	106802256	PRKAR2B	NM_002736	NU	+	903	SNP_A-2047130	rs7786186	106713151
												chr7	106685177	106802256	PRKAR2B	NM_002736	NU	+	903	SNP_A-1844386	rs2066735	106782670
												chr7	106685177	106802256	PRKAR2B	NM_002736	NU	+	903	SNP_A-1938298	rs2712201	106739515
												chr7	106685177	106802256	PRKAR2B	NM_002736	NU	+	903	SNP_A-2221068	rs11535285	106737817
												chr7	106685177	106802256	PRKAR2B	NM_002736	NU	+	903	SNP_A-2303830	rs1015411	106729563
												chr7	106685177	106802256	PRKAR2B	NM_002736	NU	+	903	SNP_A-4269841	rs2253833	106799620
												chr7	106685177	106802256	PRKAR2B	NM_002736	NU	+	903	SNP_A-4274407	rs2237677	106796453
												chr7	106685177	106802256	PRKAR2B	NM_002736	NU	+	903	SNP_A-1990835	rs17154009	106560166
												chr7	106685177	106802256	PRKAR2B	NM_002736	NU	+	903	SNP_A-2256636	rs12534598	106814047
												chr7	107007657	107050998	BCAP29	NM_018844	ND	+	903	SNP_A-1936669	rs7805114	107043984
												chr7	107007657	107050998	BCAP29	NM_018844	ND	+	903	SNP_A-2012785	rs2894467	107009415
												chr7	107007657	107050998	BCAP29	NM_018844	ND	+	903	SNP_A-2032939	rs2158837	107034402
												chr7	107007657	107050998	BCAP29	NM_018844	ND	+	903	SNP_A-4298020	rs929393	107030999
												chr7	107007657	107050998	BCAP29	NM_018844	ND	+	903	SNP_A-2104602	rs2283044	107034504
												chr7	107007657	107050998	BCAP29	NM_018844	ND	+	903	SNP_A-2266169	rs10274201	106980761
												chr7	107007657	107050998	BCAP29	NM_018844	ND	+	903	SNP_A-2252899	rs11764157	107058709
												chr7	106630226	106991721	COG5	NM_006348	SA	-	903	SNP_A-2207423	rs2520241	106729394
												chr7	106630226	106991721	COG5	NM_006348	SA	-	903	SNP_A-2047130	rs7786186	106713151
												chr7	106630226	106991721	COG5	NM_006348	SA	-	903	SNP_A-4299319	rs1858930	106922488
												chr7	106630226	106991721	COG5	NM_006348	SA	-	903	SNP_A-2248339	rs2701684	106893478
												chr7	106630226	106991721	COG5	NM_006348	SA	-	903	SNP_A-2256636	rs12534598	106814047
												chr7	106630226	106991721	COG5	NM_006348	SA	-	903	SNP_A-1844386	rs2066735	106782670
												chr7	106630226	106991721	COG5	NM_006348	SA	-	903	SNP_A-1938298	rs2712201	106739515
												chr7	106630226	106991721	COG5	NM_006348	SA	-	903	SNP_A-2221068	rs11535285	106737817
												chr7	106630226	106991721	COG5	NM_006348	SA	-	903	SNP_A-2303830	rs1015411	106729563
												chr7	106630226	106991721	COG5	NM_006348	SA	-	903	SNP_A-4269841	rs2253833	106799620
												chr7	106630226	106991721	COG5	NM_006348	SA	-	903	SNP_A-4274407	rs2237677	106796453
												chr7	106630226	106991721	COG5	NM_006348	SA	-	903	SNP_A-1990837	rs3801948	106832398
												chr7	106630226	106991721	COG5	NM_006348	SA	-	903	SNP_A-2253802	rs4727684	106820421
												chr7	106630226	106991721	COG5	NM_006348	SA	-	903	SNP_A-2261826	rs11769313	106907898
												chr7	106630226	106991721	COG5	NM_006348	SA	-	903	SNP_A-1824284	rs2701688	106901157
												chr7	106630226	106991721	COG5	NM_006348	SA	-	903	SNP_A-4292589	rs7782475	106980202
												chr7	106630226	106991721	COG5	NM_006348	SA	-	903	SNP_A-1957300	rs13245080	106939343
												chr7	106630226	106991721	COG5	NM_006348	SA	-	903	SNP_A-4247347	rs11977213	106927265
												chr7	106630226	106991721	COG5	NM_006348	SA	-	903	SNP_A-2266169	rs10274201	106980761
												chr7	106630226	106991721	COG5	NM_006348	SA	-	903	SNP_A-1990835	rs17154009	106560166
												chr7	106630226	106991721	COG5	NM_006348	SA	-	903	SNP_A-2012785	rs2894467	107009415
												chr7	106991667	107006202	DUS4L	NM_181581	SA	+	903	SNP_A-2266169	rs10274201	106980761
												chr7	106991667	107006202	DUS4L	NM_181581	SA	+	903	SNP_A-2012785	rs2894467	107009415

## Sheet: S4B
Supplementary Table S4B. Average DNA CNVs in 73-SAGPs and NGNs in two independent datasets.
SAU - upstream SA gene; SAD - downstream SA gene; NU - closest gene-neighbor located upstream to the SAGPs in the quadruplex; ND - closest gene-neighbor located downstream to the SAGPs in the quadruplex
	100K SNP microarray for 38 breast cancer lines																250K SNP microarray for 93 breast tumors
Number of the SAGP	Gene Symbol	Position in a quadruplet	Average for DNA copy number values	StDev	Gene Symbol	Position in quadruplet	Average for DNA copy number values	StDev	Gene Symbol	Position in a quadruplet	Average for DNA copy number values	StDev	Gene Symbol	Position in quadruplet	Average for DNA copy number values	StDev	Gene Symbol	Position in quadruplet	Average for DNA copy number values	StDev	Gene Symbol	Position in quadruplet	Average for DNA copy number values	StDev	Gene Symbol	Position in a quadruplet	Average for DNA copy number values	StDev	Gene Symbol	Position in quadruplet	Average for DNA copy number values	StDev
4	MSH6	SAU	2.07937	0.00778971	FBXO11	SAD	2.07998	0.00580611	KCNK12	NU	2.1613	0.00509956	FOXN2	ND	2.05599	0.0145211	MSH6	SAU	1.97352	0.0203334	FBXO11	SAD	2.04231	0.0693817	KCNK12	NU	2.00038	0.0440028	FOXN2	ND	2.02606	0.0585318
83	BOLA2	SAU	2.40475	0	SLX1A	SAD	2.40475	0	LAT	NU	2.35858	0.0199825	CD2BP2	ND	2.38873	0.0226605	BOLA2	SAU	2.0707	0.0430107	SLX1A	SAD	2.0707	0.0430107	LAT	NU	2.20828	0.0231159	CD2BP2	ND	2.17054	0.012609
100	C6orf120	SAU	1.8235	0	PHF10	SAD	1.8235	0	WDR27	NU	1.83632	0.0137046	TCTE3	ND	1.8235	0	C6orf120	SAU	1.8148	0.0111414	PHF10	SAD	1.8148	0.0111414	WDR27	NU	1.89594	0.0584574	TCTE3	ND	1.86135	0.0349321
134	FBXO8	SAU	1.70696	0.00145103	KIAA1712	SAD	1.70788	0.00189984	MORF4	NU	1.70623	0	HPGD	ND	1.70788	0.00232682	FBXO8	SAU	1.97038	0.0640998	KIAA1712	SAD	2.0091	0.0670568	MORF4	NU	1.98419	0.0540074	HPGD	ND	2.01662	0.0708194
189	C11orf48	SAU	2.31593	0	C11orf83	SAD	2.31593	0	INTS5	NU	2.31593	0	UBXN1	ND	2.31593	0	C11orf48	SAU	2.00622	0.0448985	C11orf83	SAD	2.00622	0.0448985	INTS5	NU	2.00622	0.0448985	UBXN1	ND	2.00622	0.0448985
244	POLR2I	SAU	2.28384	0	TBCB	SAD	2.28384	0	WDR62	NU	2.28384	0	CAPNS1	ND	2.28384	0	POLR2I	SAU	2.11012	0.0258213	TBCB	SAD	2.07959	0.0559549	WDR62	NU	2.12148	0.0540265	CAPNS1	ND	2.05519	0.0518687
251	ATP1B1	SAU	2.67504	0.0206683	NME7	SAD	2.62901	0.111013	DPT	NU	2.69571	0.0191351	BLZF1	ND	2.70604	0	ATP1B1	SAU	2.32064	0.0804257	NME7	SAD	2.31513	0.0640986	DPT	NU	2.31674	0.0608329	BLZF1	ND	2.31539	0.0702818
254	WDR77	SAU	2.16587	0.00722302	ATP5F1	SAD	2.16121	0	OVGP1	NU	2.1682	0.00989053	C1orf162	ND	2.16121	0	WDR77	SAU	2.05954	0.0716338	ATP5F1	SAD	1.99069	0.0295631	OVGP1	NU	1.99338	0.0614192	C1orf162	ND	1.99069	0.0295631
309	SSB	SAU	1.80577	0	METTL5	SAD	1.80577	0	KLHL23	NU	1.8104	0.00633467	UBR3	ND	1.80867	0.00535377	SSB	SAU	2.11712	0.0172162	METTL5	SAD	2.11712	0.0172162	KLHL23	NU	1.99894	0.0481906	UBR3	ND	2.03555	0.0667351
315	NR2C2	SAU	2.1288	0	MRPS25	SAD	2.129	0.000352274	FGD5	NU	2.15777	0.090759	ZFYVE20	ND	2.12921	0.000352274	NR2C2	SAU	2.02396	0.0751313	MRPS25	SAD	1.95909	0.0832313	FGD5	NU	2.03252	0.0569456	ZFYVE20	ND	1.97468	0.0601256
321	ANXA9	SAU	2.7807	0.0267795	FAM63A	SAD	2.78843	0.032798	LASS2	NU	2.80584	0.042574	PRUNE	ND	2.78843	0.032798	ANXA9	SAU	2.51877	0.173941	FAM63A	SAD	2.48377	0.137123	LASS2	NU	2.45403	0.166443	PRUNE	ND	2.3698	0.0710804
324	KMO	SAU	2.71618	0	OPN3	SAD	2.75187	0.0618247	FH	NU	2.71618	0	WDR64	ND	2.76972	0.0757194	KMO	SAU	2.26051	0.0625015	OPN3	SAD	2.26919	0.071096	FH	NU	2.32735	0.220082	WDR64	ND	2.26907	0.0934912
326	RFXANK	SAU	2.14441	0.00194211	NR2C2AP	SAD	2.14441	0.00194211	TMEM161A	NU	2.14441	0.00194211	NCAN	ND	2.14441	0.00194211	RFXANK	SAU	2.03072	0.0395931	NR2C2AP	SAD	2.03072	0.0395931	TMEM161A	NU	1.98018	0.0481894	NCAN	ND	2.00473	0.067886
327	EIF3S1	SAU	1.98978	0.00759428	SPG11	SAD	1.98978	0.00759428	CTDSPL2	NU	1.99515	0	B2M	ND	1.98978	0.00759428	EIF3S1	SAU	1.92394	0.0271983	SPG11	SAD	1.94237	0.040389	CTDSPL2	NU	1.95815	0.0573735	B2M	ND	1.97434	0.0399148
334	BUD31	SAU	2.23399	0.0186432	PTCD1	SAD	2.2296	0.0152221	PDAP1	NU	2.23399	0.0186432	CPSF4	ND	2.23399	0.0186432	BUD31	SAU	2.09183	0.158968	PTCD1	SAD	2.03752	0.0198921	PDAP1	NU	2.19168	0.191878	CPSF4	ND	2.01877	0.0324651
358	ESRRA	SAU	2.3586	0.034648	TRMT112	SAD	2.3586	0.034648	KCNK4	NU	2.3586	0.034648	PRDX5	ND	2.3586	0.034648	ESRRA	SAU	1.99903	0.0615545	TRMT112	SAD	1.99903	0.0615545	KCNK4	NU	1.99903	0.0615545	PRDX5	ND	1.99903	0.0615545
369	PIGB	SAU	2.01248	0.0122633	CCPG1	SAD	2.02528	0.011388	RAB27A	NU	2.00026	0.00884042	DYX1C1	ND	2.03638	0.0134547	PIGB	SAU	1.99422	0.0301462	CCPG1	SAD	1.96896	0.0442217	RAB27A	NU	2.01207	0.0887798	DYX1C1	ND	1.94496	0.0213173
373	CTNS	SAU	2.01068	0.0874641	TAX1BP3	SAD	2.01068	0.0874641	SHPK	NU	2.0313	0.0714141	TMEM93	ND	2.01068	0.0874641	CTNS	SAU	1.75843	0.0599267	TAX1BP3	SAD	1.74485	0.0725902	SHPK	NU	1.79889	0.0604302	TMEM93	ND	1.74485	0.0725902
380	PLA2G4B	SAU	1.97083	0.00759428	SPTBN5	SAD	1.97083	0.00759428	MAPKBP1	NU	1.97083	0.00759428	EHD4	ND	1.97142	0.00566044	PLA2G4B	SAU	1.97724	0.0322411	SPTBN5	SAD	1.97724	0.0322411	MAPKBP1	NU	1.99094	0.0565244	EHD4	ND	1.94234	0.0652754
386	TOM1L1	SAU	2.39037	0.017922	COX11	SAD	2.39037	0.017922	KIF2B	NU	2.37548	0	STXBP4	ND	2.3857	0.0121042	TOM1L1	SAU	2.22989	0.101279	COX11	SAD	2.27292	0.0843729	KIF2B	NU	2.1174	0.104214	STXBP4	ND	2.26197	0.106558
391	TADA3L	SAU	2.30373	0	ARPC4	SAD	2.30353	0.000352274	CAMK1	NU	2.30373	0	TTLL3	ND	2.30353	0.000352274	TADA3L	SAU	2.02166	0.0184586	ARPC4	SAD	2.02615	0.0138265	CAMK1	NU	2.01716	0.0273879	TTLL3	ND	2.02789	0.0304921
402	STUB1	SAU	2.46486	0	JMJD8	SAD	2.46486	0	RHBDL1	NU	2.46486	0	WDR24	ND	2.46486	0	STUB1	SAU	2.12746	0.0909111	JMJD8	SAD	2.12746	0.0909111	RHBDL1	NU	2.11732	0.0746581	WDR24	ND	2.19644	0.0174559
406	ACAT2	SAU	1.8164	0	TCP1	SAD	1.8164	0	WTAP	NU	1.82281	0.0128195	PNLDC1	ND	1.82281	0.0128195	ACAT2	SAU	1.846	0.0561162	TCP1	SAD	1.89999	0.0338296	WTAP	NU	1.89978	0.027143	PNLDC1	ND	1.89978	0.027143
410	NUDT5	SAU	2.40747	0	CDC123	SAD	2.40747	0	DHTKD1	NU	2.40747	0	CAMK1D	ND	2.40752	6.03847e-05	NUDT5	SAU	2.13045	0.0531156	CDC123	SAD	2.14881	0.0422924	DHTKD1	NU	2.08343	0.109401	CAMK1D	ND	2.10045	0.0685937
423	AIMP2	SAU	2.446	0	EIF2AK1	SAD	2.446	0	PMS2	NU	2.44486	0.00227321	USP42	ND	2.446	0	AIMP2	SAU	2.04156	0.0479962	EIF2AK1	SAD	2.00897	0.00853863	PMS2	NU	2.08041	0.0611274	USP42	ND	2.18374	0.325633
440	SLC25A40	SAU	2.18435	0	DBF4	SAD	2.18435	0	RUNDC3B	NU	2.19094	0.0131827	ADAM22	ND	2.19226	0.0127357	SLC25A40	SAU	2.03289	0.000983806	DBF4	SAD	2.02574	0.0463975	RUNDC3B	NU	2.03597	0.0238523	ADAM22	ND	2.0582	0.054694
451	NPRL2	SAU	1.72565	0.0284802	CYB561D2	SAD	1.70963	0.00908274	ZMYND10	NU	1.73687	0.0294412	TMEM115	ND	1.70963	0.00908274	NPRL2	SAU	1.94666	0.0143896	CYB561D2	SAD	1.94666	0.0143896	ZMYND10	NU	1.94666	0.0143896	TMEM115	ND	1.94666	0.0143896
452	RER1	SAU	2.05152	0.0179135	PEX10	SAD	2.05152	0.0179135	MORN1	NU	2.05574	0.0146264	PLCH2	ND	2.05152	0.0179135	RER1	SAU	1.97862	0.0654986	PEX10	SAD	1.9731	0.0631225	MORN1	NU	1.98442	0.0629962	PLCH2	ND	1.9855	0.00857325
459	RNF139	SAU	4.04882	0.00333192	TATDN1	SAD	4.04882	0.00333192	TRMT12	NU	4.04882	0.00333192	NDUFB9	ND	4.04882	0.00333192	RNF139	SAU	2.67767	0.0346002	TATDN1	SAD	2.66465	0.0332664	TRMT12	NU	2.50734	0.275478	NDUFB9	ND	2.64591	0.010306
469	RHOQ	SAU	2.09452	0.00778971	PIGF	SAD	2.09452	0.00778971	ATP6V1E2	NU	2.09452	0.00778971	CRIPT	ND	2.09452	0.00778971	RHOQ	SAU	2.05201	0.0663677	PIGF	SAD	2.04016	0.051857	ATP6V1E2	NU	1.99216	0.0328751	CRIPT	ND	2.06558	0.0716407
488	AUP1	SAU	2.01691	0.00778971	HTRA2	SAD	2.01691	0.00778971	DQX1	NU	2.01691	0.00778971	SEMA4F	ND	2.01416	0.00550816	AUP1	SAU	1.99347	0.0152915	HTRA2	SAD	1.99347	0.0152915	DQX1	NU	2.01125	0.032636	SEMA4F	ND	2.0647	0.0577369
489	RBM15B	SAU	1.67387	0	VPRBP	SAD	1.67708	0.00642246	MANF	NU	1.67387	0	RAD54L2	ND	1.68029	0.00908274	RBM15B	SAU	1.94186	0.197057	VPRBP	SAD	1.93564	0.139755	MANF	NU	1.94186	0.197057	RAD54L2	ND	1.96391	0.0783715
494	C18orf8	SAU	1.85135	0.00268597	NPC1	SAD	1.86122	0.0144759	RIOK3	NU	1.85135	0.00268597	ANKRD29	ND	1.87699	0	C18orf8	SAU	1.96535	0.070954	NPC1	SAD	2.01437	0.0254147	RIOK3	NU	1.9673	0.0619933	ANKRD29	ND	1.98658	0.0499328
497	GLT8D1	SAU	1.67093	0.0184309	SPCS1	SAD	1.67093	0.0184309	PBRM1	NU	1.66542	0.0187368	NEK4	ND	1.67093	0.0184309	GLT8D1	SAU	1.90556	0.0653162	SPCS1	SAD	1.90556	0.0653162	PBRM1	NU	1.92931	0.0592967	NEK4	ND	1.93039	0.0485885
502	MKRN2	SAU	2.18191	0.000431446	RAF1	SAD	2.18201	0.000352274	TSEN2	NU	2.18187	0.000326143	TMEM40	ND	2.18191	0.000431446	MKRN2	SAU	2.01704	0.0524059	RAF1	SAD	2.01141	0.0636564	TSEN2	NU	1.98312	0.0555632	TMEM40	ND	1.92753	0.0654514
505	C1orf131	SAU	2.68557	0	GNPAT	SAD	2.68557	0	TRIM67	NU	2.68557	0	EXOC8	ND	2.69786	0.0173854	C1orf131	SAU	2.30201	0.0620385	GNPAT	SAD	2.37784	0.115761	TRIM67	NU	2.32236	0.138589	EXOC8	ND	2.33454	0.0355613
507	PDSS1	SAU	2.26736	0.00673105	ABI1	SAD	2.26624	0.0069518	APBB1IP	NU	2.26063	0.00673105	ANKRD26	ND	2.264	0.00951914	PDSS1	SAU	2.04227	0.0896599	ABI1	SAD	2.02234	0.0523084	APBB1IP	NU	2.01587	0.0382984	ANKRD26	ND	2.05216	0.0807464
508	PPIL2	SAU	2.29914	0.00667134	YPEL1	SAD	2.29914	0.00667134	SDF2L1	NU	2.30386	0	MAPK1	ND	2.29914	0.00544713	PPIL2	SAU	1.9549	0.044137	YPEL1	SAD	1.98301	0.0178189	SDF2L1	NU	1.87497	0.112043	MAPK1	ND	1.97069	0.046899
517	TMEM97	SAU	2.6185	0	IFT20	SAD	2.6185	0	NLK	NU	2.58976	0.0497809	SEBOX	ND	2.6185	0	TMEM97	SAU	2.23932	0.0608984	IFT20	SAD	2.2147	0.0606057	NLK	NU	2.24008	0.172948	SEBOX	ND	2.14294	0.0260576
521	KIAA0195	SAU	2.67218	0	CASKIN2	SAD	2.67218	0	GRB2	NU	2.60518	0.0603558	TSEN54	ND	2.67218	0	KIAA0195	SAU	2.19536	0.100676	CASKIN2	SAD	2.17653	0.130272	GRB2	NU	2.2626	0.0649152	TSEN54	ND	2.1801	0.193648
522	MRPL19	SAU	1.99085	0	C2orf3	SAD	1.99085	0	FAM176A	NU	1.98534	0.00603388	LRRTM4	ND	1.95451	0.00636027	MRPL19	SAU	2.11716	0.0415558	C2orf3	SAD	2.09836	0.0433272	FAM176A	NU	2.06847	0.0328311	LRRTM4	ND	2.02934	0.0296544
525	TOX4	SAU	2.19865	0.00219063	METTL3	SAD	2.19896	0.00189714	RAB2B	NU	2.19802	0.00268296	SALL2	ND	2.19612	0	TOX4	SAU	2.06042	0.0725898	METTL3	SAD	2.06889	0.0724527	RAB2B	NU	2.02204	0.0412046	SALL2	ND	2.09242	0.0393242
538	CEP68	SAU	2.07435	0.00636027	RAB1A	SAD	2.07251	0.00778971	SLC1A4	NU	2.07068	0.00636027	ACTR2	ND	2.07068	0.00636027	CEP68	SAU	2.04562	0.0573615	RAB1A	SAD	2.07184	0.146715	SLC1A4	NU	2.07507	0.0357633	ACTR2	ND	1.98993	0.0687521
552	SLC25A32	SAU	3.06401	0.00333192	DCAF13	SAD	3.06519	0.00235602	CTHRC1	NU	3.06323	0.0027205	RIMS2	ND	3.00881	0.0341138	SLC25A32	SAU	2.60584	0.159877	DCAF13	SAD	2.60584	0.159877	CTHRC1	NU	2.45409	0.0547217	RIMS2	ND	2.54049	0.106827
559	MRPS7	SAU	2.5611	0	MIF4GD	SAD	2.5611	0	NUP85	NU	2.43857	0	SLC25A19	ND	2.5611	0	MRPS7	SAU	2.33779	0.0109443	MIF4GD	SAD	2.33779	0.0109443	NUP85	NU	2.21107	0.122124	SLC25A19	ND	2.32144	0.0293552
562	MRPS18C	SAU	1.75136	0.00159666	FAM175A	SAD	1.75136	0.00159666	HEL308	NU	1.75136	0.00159666	AGPAT9	ND	1.75091	0.00109072	MRPS18C	SAU	1.86441	0.0586795	FAM175A	SAD	1.86601	0.0927154	HEL308	NU	1.88531	0.0488002	AGPAT9	ND	1.96751	0.0476063
589	KDELC1	SAU	1.90569	0.00102263	BIVM	SAD	1.9051	0	C13orf27	NU	1.90599	0.00125246	ERCC5	ND	1.90637	0.00086428	KDELC1	SAU	2.00423	0.0120915	BIVM	SAD	1.95364	0.0433458	C13orf27	NU	2.00423	0.0120915	ERCC5	ND	1.98793	0.107502
590	WDR55	SAU	2.24067	0.00454718	DND1	SAD	2.23935	0.00556914	IK	NU	2.23935	0.00556914	HARS	ND	2.23935	0.00556914	WDR55	SAU	1.98659	0.0257773	DND1	SAD	1.98659	0.0257773	IK	NU	2.04335	0.0948339	HARS	ND	2.01613	0.0543157
592	ZNF721	SAU	1.85334	0.0283086	PIGG	SAD	1.837	0	ZNF141	NU	1.837	0	PDE6B	ND	1.837	0	ZNF721	SAU	1.97213	0.0667406	PIGG	SAD	1.95348	0.041305	ZNF141	NU	1.98539	0.0754715	PDE6B	ND	1.96215	0.0197348
596	INTS8	SAU	2.91005	0.0586067	CCNE2	SAD	2.91005	0.0586067	DPY19L4	NU	2.91005	0.0586067	TP53INP1	ND	2.96994	0.0361207	INTS8	SAU	2.63032	0.219097	CCNE2	SAD	2.71982	0.31343	DPY19L4	NU	2.43805	0.113087	TP53INP1	ND	2.64401	0.176956
613	GLOD4	SAU	1.97829	0	RNMTL1	SAD	1.97829	0	GEMIN4	NU	1.97829	0	TIMM22	ND	1.95509	0.0328056	GLOD4	SAU	1.87696	0.0453076	RNMTL1	SAD	1.88888	0.0570261	GEMIN4	NU	1.75729	0.0831302	TIMM22	ND	1.86106	0.00983739
614	SUPT7L	SAU	2.05103	0	SLC4A1AP	SAD	2.05103	0	ZNF512	NU	2.05103	0	MRPL33	ND	2.05103	0	SUPT7L	SAU	2.06521	0.136045	SLC4A1AP	SAD	2.00909	0.0375806	ZNF512	NU	2.02501	0.0883646	MRPL33	ND	2.02501	0.0883646
620	C11orf57	SAU	1.87767	0	TIMM8B	SAD	1.87767	0	PIH1D2	NU	1.87767	0	SDHD	ND	1.87767	0	C11orf57	SAU	1.87294	0.0690465	TIMM8B	SAD	1.87796	0.0751885	PIH1D2	NU	1.91187	0.0210258	SDHD	ND	1.86844	0.103744
631	COG1	SAU	2.44271	0.0772837	FAM104A	SAD	2.41538	0.0546478	SSTR2	NU	2.67218	0	CDC42EP4	ND	2.52538	0.194197	COG1	SAU	2.1511	0.0914247	FAM104A	SAD	2.07825	0.0698045	SSTR2	NU	2.26873	0.00480252	CDC42EP4	ND	2.2495	0.0942139
646	TNFAIP1	SAU	2.6185	0	POLDIP2	SAD	2.6185	0	C17orf108	NU	2.18968	0.128664	TMEM199	ND	2.6185	0	TNFAIP1	SAU	2.1619	0.0293857	POLDIP2	SAD	2.14294	0.0260576	C17orf108	NU	2.02832	0.0465539	TMEM199	ND	2.14294	0.0260576
670	FAM173A	SAU	2.46486	0	CCDC78	SAD	2.46486	0	METRN	NU	2.46486	0	HAGHL	ND	2.46486	0	FAM173A	SAU	2.13728	0.1029	CCDC78	SAD	2.13728	0.1029	METRN	NU	2.15289	0.0776193	HAGHL	ND	2.13728	0.1029
690	C13orf34	SAU	1.74522	7.84899e-05	DIS3	SAD	1.74526	0.000111001	C13orf37	NU	1.74521	6.40867e-05	KLF5	ND	1.74526	8.27356e-05	C13orf34	SAU	1.98692	0.0672877	DIS3	SAD	1.9783	0.0104665	C13orf37	NU	2.01505	0.0871561	KLF5	ND	1.9288	0.0558104
692	PYROXD1	SAU	2.08798	0.0111176	RECQL	SAD	2.09656	0.00756838	SLCO1A2	NU	2.06933	0.00756838	GOLT1B	ND	2.10202	0.00655441	PYROXD1	SAU	2.07087	0.166626	RECQL	SAD	2.14181	0.105543	SLCO1A2	NU	2.01621	0.060909	GOLT1B	ND	2.05996	0.0423912
696	RPF1	SAU	1.93823	0.00540238	GNG5	SAD	1.93511	0	DNASE2B	NU	1.97765	0.110703	SSX2IP	ND	1.93979	0.00661653	RPF1	SAU	2.02963	0.0803353	GNG5	SAD	2.02479	0.112991	DNASE2B	NU	2.0079	0.0566213	SSX2IP	ND	1.96734	0.0815338
702	ITPKC	SAU	2.26715	0.00194211	C19orf54	SAD	2.26715	0.00194211	ADCK4	NU	2.26715	0.00194211	SNRPA	ND	2.26715	0.00194211	ITPKC	SAU	2.03306	0.0165267	C19orf54	SAD	2.03289	0.00778718	ADCK4	NU	2.03324	0.0275432	SNRPA	ND	2.03995	0.0621
729	MAK16	SAU	1.57224	0	C8orf41	SAD	1.57224	0	FUT10	NU	1.59111	0.0116436	RNF122	ND	1.57224	0	MAK16	SAU	1.87545	0.107509	C8orf41	SAD	1.90965	0.0963706	FUT10	NU	1.88233	0.0611159	RNF122	ND	1.8735	0.0931188
741	POLR2C	SAU	2.01151	0.00371692	DOK4	SAD	2.01151	0.00371692	COQ9	NU	2.01238	0.00303485	CCDC102A	ND	2.01151	0.00371692	POLR2C	SAU	1.90069	0.0443509	DOK4	SAD	1.93563	0.0337946	COQ9	NU	1.8853	0.00786286	CCDC102A	ND	1.91143	0.0328716
757	BCCIP	SAU	2.04837	0.00916678	DHX32	SAD	2.05053	0.00748464	UROS	NU	2.04837	0.00748464	FANK1	ND	2.04837	0.00916678	BCCIP	SAU	2.00901	0.0367756	DHX32	SAD	2.00635	0.0406205	UROS	NU	1.99981	0.0536722	FANK1	ND	1.99651	0.0555121
791	SMCR8	SAU	1.98595	0	SHMT1	SAD	1.98595	0	TOP3A	NU	1.98595	0	CCDC144B	ND	1.97661	0.0131987	SMCR8	SAU	1.89123	0.0233751	SHMT1	SAD	1.86783	0.0652668	TOP3A	NU	1.82905	0.060671	CCDC144B	ND	1.95312	0.160895
799	KRT10	SAU	2.1148	0	TMEM99	SAD	2.1148	0	KRT27	NU	2.13766	0.0323324	KRT12	ND	2.12479	0.0141296	KRT10	SAU	2.0789	0.000910799	TMEM99	SAD	2.0789	0.000910799	KRT27	NU	2.21926	0.107247	KRT12	ND	2.27326	0.0635702
827	EME1	SAU	3.04268	0.0710905	LRRC59	SAD	3.00933	0.0578613	MRPL27	NU	3.04268	0.0710905	ACSF2	ND	2.97598	0.0232451	EME1	SAU	2.48883	0.176155	LRRC59	SAD	2.47617	0.159968	MRPL27	NU	2.47751	0.111554	ACSF2	ND	2.56077	0.16199
837	PUSL1	SAU	2.05152	0.0179135	CPSF3L	SAD	2.05152	0.0179135	ACAP3	NU	2.05152	0.0179135	GLTPD1	ND	2.05152	0.0179135	PUSL1	SAU	2.01057	0.0162222	CPSF3L	SAD	2.01057	0.0162222	ACAP3	NU	2.01057	0.0162222	GLTPD1	ND	1.99807	0.0244954
846	MLX	SAU	1.9621	0.00805935	PSMC3IP	SAD	1.9621	0.00805935	COASY	NU	1.9621	0.00805935	FAM134C	ND	1.9621	0.00805935	MLX	SAU	1.9757	0.0866579	PSMC3IP	SAD	1.9757	0.0866579	COASY	NU	1.92575	0.106007	FAM134C	ND	1.94237	0.0944183
871	ADCK5	SAU	2.85982	0.00333192	CPSF1	SAD	2.85982	0.00333192	GPR172A	NU	2.85982	0.00333192	SLC39A4	ND	2.85982	0.00333192	ADCK5	SAU	2.29065	0.0151436	CPSF1	SAD	2.29065	0.0151436	GPR172A	NU	2.29065	0.0151436	SLC39A4	ND	2.29065	0.0151436
877	FAM71E1	SAU	2.3412	0.0343438	C19orf63	SAD	2.3412	0.0343438	MYBPC2	NU	2.3412	0.0343438	JOSD2	ND	2.3412	0.0343438	FAM71E1	SAU	2.02497	0.0175936	C19orf63	SAD	2.03312	0.0188224	MYBPC2	NU	2.01365	0.0422966	JOSD2	ND	2.06227	0.029368
901	EXOSC8	SAU	1.91405	0.00335729	FAM48A	SAD	1.92327	0.0367704	ALG5	NU	1.91523	0.00237396	POSTN	ND	1.89579	0.00274122	EXOSC8	SAU	1.92367	0.0424953	FAM48A	SAD	1.91081	0.0517234	ALG5	NU	1.88467	0.0294627	POSTN	ND	1.94412	0.0646725
903	COG5	SAU	2.24866	0	DUS4L	SAD	2.24207	0.0131827	PRKAR2B	NU	2.24866	0	BCAP29	ND	2.23548	0.0186432	COG5	SAU	2.00097	0.0623015	DUS4L	SAD	1.9893	0.0227761	PRKAR2B	NU	1.98934	0.0565595	BCAP29	ND	1.96471	0.0404067

## Sheet: S4C
Supplementary Table S4C. Comparison of average values for DNA CNVs between the genes of 73-SAGPs and their NGNs.
SAU - upstream gene member of a cc73-SAGPs; SAD - downstream member of a cc73-SAGPs NU - gene-neighbor located upstream to the cc73-SAGPs in a quadriplex; ND - gene-neighbor located downstream to the cc73-SAGPs in a quadruplex.
*: Wilcoxon matched-pairs test
	100K SNP microarray for 38 breast cancer lines				250K SNP microarray for 93 primary breast tumors
	Valid N	Test statistic T*	Test statistic Z*	p-value*	Valid N	Test statistic T*	Test statistic Z*	p-value*
NU set vs. SAU set	72	321	0.460132	0.645422	72	902.5	0.919532	0.357818
NU set vs. SAD set	72	429.5	0.52526	0.599403	72	923.5	0.779094	0.435925
NU set vs. ND set	72	453	0.490148	0.624029	72	907.5	1.26484	0.20593
SAU set vs. SAD set	72	130.5	0.557143	0.57743	72	610	0.719446	0.471866
SAU set vs. ND set	72	305.5	0.155602	0.876347	72	1131.5	0.04685	0.962633
SAD set vs. ND set	72	250	0.261785	0.793487	72	901.5	0.316042	0.751971

## Sheet: S5
Supplementary Table S5. Survival significant genes selected from the set of 73-SAGPs in two BC cohorts.
Comment*:
design 1: the higher gene expression - the better patient prognosis outcome;
design 2: the higher gene expression - the worse patient prognosis outcome.
AffyID	Best RNA ID	Chromosome coordinates	DNA strand	Gene	Stockholm cohort
	for the transcript	for the best transcript		Symbol	cutoff for gene	design*	Wald-statistic
					expression value		p-value
B.228524_at	NM_174922	chr8:145568539-145589261	"+"	ADCK5	6.2671	2	0.00072229
B.226405_s_at	NM_152285	chr9:140500096-140509812	"+"	ARRDC1	8.10481	2	0.000929189
B.227322_s_at	NM_078468	chr10:127512104-127525124	"+"	BCCIP	8.56985	2	2.0804e-05
A.209836_x_at	NM_001031827	chr16:30111757-30113128	"-"	BOLA2	7.90981	2	0.000205347
A.221637_s_at	NM_024099	chr11:62186865-62195817	"-"	C11orf48	7.6053	2	5.93616e-05
B.222588_s_at	NM_018195	chr11:111450178-111461084	"+"	C11orf57	6.5633	1	0.00251092
B.237531_at	BX106437	chr2:75768999-75769777	"-"	C2orf3	5.38306	2	0.00232135
A.221787_at	NM_001029863	chr6:169844182-169848327	"+"	C6orf120	6.62575	1	0.000352484
A.205034_at	NM_057749	chr8:95961629-95976658	"-"	CCNE2	6.24224	2	2.47338e-05
A.211814_s_at	NM_057749	chr8:95961629-95976658	"-"	CCNE2	5.99181	2	6.04789e-05
A.222156_x_at	NM_001204451	chr15:53434713-53488000	"-"	CCPG1	5.64226	1	0.0175001
B.229636_at	AA524493	chr3:50378282-50380632	"-"	CYB561D2	4.92012	1	0.000144131
A.204244_s_at	NM_006716	chr7:87343480-87376792	"+"	DBF4	6.68902	2	0.0010755
B.225676_s_at	NM_015420	chr8:104426942-104455680	"+"	DCAF13	8.60121	2	0.000549513
B.234464_s_at	NM_001166131	chr17:48450581-48458820	"+"	EME1	7.26066	2	0.00221318
A.205306_x_at	NM_003679	chr1:239762303-239825567	"+"	KMO	6.74595	2	0.00780478
A.211138_s_at	NM_003679	chr1:239762303-239825567	"+"	KMO	6.13205	2	0.00676268
A.222231_s_at	NM_018509	chr17:45813593-45829913	"-"	LRRC59	8.50094	2	9.31478e-05
B.231727_s_at	NM_020679	chr17:73262310-73267311	"-"	MIF4GD	7.46329	2	0.000752896
B.223411_at	NM_020679	chr17:73262310-73267311	"-"	MIF4GD	8.54968	2	0.0199416
A.203465_at	NM_014763	chr2:75727417-75742842	"+"	MRPL19	7.14445	2	0.000239593
B.224869_s_at	NM_022497	chr3:15090019-15106816	"-"	MRPS25	8.44183	2	0.0039191
B.223100_s_at	NM_014142	chr10:12249579-12278149	"-"	NUDT5	8.64399	2	0.000416182
A.212955_s_at	NM_006233	chr19:41296451-41298046	"-"	POLR2I	8.2422	2	0.0121298
A.212122_at	NM_012249	chr2:46623371-46665331	"+"	RHOQ	5.59683	1	0.0144488
B.227625_s_at	NM_005861	chr16:670116-672769	"+"	STUB1	10.4069	2	0.000285293
B.223231_at	NM_001146160	chr8:125569916-125620510	"-"	TATDN1	8.27604	2	0.00705459
A.208778_s_at	NM_001008897	chr6:160119520-160130725	"-"	TCP1	8.62757	2	0.0146012
A.212282_at	NM_014573	chr17:23670248-23679838	"+"	TMEM97	7.34306	2	0.00353885
A.212279_at	NM_014573	chr17:23670248-23679838	"+"	TMEM97	8.00164	2	0.00354322
A.212281_s_at	NM_014573	chr17:23670248-23679838	"+"	TMEM97	7.2892	2	0.00596431
B.232097_at	KIAA0737 (uc001way.2)	chr14:21945335-21964367	"+"	TOX4	6.70221	1	0.00450075
AffyID	Best RNA ID	Chromosome coordinates	DNA strand	Gene	Uppsala cohort
	for the transcript	for the best transcript		Symbol	cutoff for gene	design*	Wald-statistic
					expression value		p-value
B.228524_at	NM_174922	chr8:145568539-145589261	"+"	ADCK5	6.70107	2	0.00723532
B.226405_s_at	NM_152285	chr9:140500096-140509812	"+"	ARRDC1	8.79332	2	0.00381086
B.227322_s_at	NM_078468	chr10:127512104-127525124	"+"	BCCIP	8.98827	2	0.00230464
A.209836_x_at	NM_001031827	chr16:30111757-30113128	"-"	BOLA2	7.37536	2	0.0149103
A.221637_s_at	NM_024099	chr11:62186865-62195817	"-"	C11orf48	7.37612	2	0.00815022
B.222588_s_at	NM_018195	chr11:111450178-111461084	"+"	C11orf57	7.13937	1	0.0164269
B.237531_at	BX106437	chr2:75768999-75769777	"-"	C2orf3	5.4326	2	0.00305169
A.221787_at	NM_001029863	chr6:169844182-169848327	"+"	C6orf120	6.29854	1	0.00250041
A.205034_at	NM_057749	chr8:95961629-95976658	"-"	CCNE2	6.44281	2	0.0026842
A.211814_s_at	NM_057749	chr8:95961629-95976658	"-"	CCNE2	5.81849	2	0.00531141
A.222156_x_at	NM_001204451	chr15:53434713-53488000	"-"	CCPG1	6.09282	1	0.00837908
B.229636_at	AA524493	chr3:50378282-50380632	"-"	CYB561D2	6.44991	1	0.00793068
A.204244_s_at	NM_006716	chr7:87343480-87376792	"+"	DBF4	5.88048	2	3.20983e-06
B.225676_s_at	NM_015420	chr8:104426942-104455680	"+"	DCAF13	9.24652	2	0.01178
B.234464_s_at	NM_001166131	chr17:48450581-48458820	"+"	EME1	7.55334	2	0.00207045
A.205306_x_at	NM_003679	chr1:239762303-239825567	"+"	KMO	6.41074	2	0.00182064
A.211138_s_at	NM_003679	chr1:239762303-239825567	"+"	KMO	6.55284	2	0.00806367
A.222231_s_at	NM_018509	chr17:45813593-45829913	"-"	LRRC59	8.49245	2	0.0189356
B.231727_s_at	NM_020679	chr17:73262310-73267311	"-"	MIF4GD	7.68138	2	0.00584164
B.223411_at	NM_020679	chr17:73262310-73267311	"-"	MIF4GD	8.46491	2	0.00754105
A.203465_at	NM_014763	chr2:75727417-75742842	"+"	MRPL19	6.98948	2	0.0173871
B.224869_s_at	NM_022497	chr3:15090019-15106816	"-"	MRPS25	8.17782	2	0.000458787
B.223100_s_at	NM_014142	chr10:12249579-12278149	"-"	NUDT5	8.47075	2	0.00172326
A.212955_s_at	NM_006233	chr19:41296451-41298046	"-"	POLR2I	8.71143	2	0.000480193
A.212122_at	NM_012249	chr2:46623371-46665331	"+"	RHOQ	5.50006	1	0.0122134
B.227625_s_at	NM_005861	chr16:670116-672769	"+"	STUB1	10.5857	2	0.00187065
B.223231_at	NM_001146160	chr8:125569916-125620510	"-"	TATDN1	8.45064	2	0.0185611
A.208778_s_at	NM_001008897	chr6:160119520-160130725	"-"	TCP1	8.87706	2	1.52709e-05
A.212282_at	NM_014573	chr17:23670248-23679838	"+"	TMEM97	8.20434	2	0.00113607
A.212279_at	NM_014573	chr17:23670248-23679838	"+"	TMEM97	8.47167	2	0.00420884
A.212281_s_at	NM_014573	chr17:23670248-23679838	"+"	TMEM97	8.19263	2	0.00247204
B.232097_at	KIAA0737 (uc001way.2)	chr14:21945335-21964367	"+"	TOX4	6.53099	1	0.000760772

[truncated: 6 more sheets: S8, S9A, S9B, S9C, S12, S13 ]
